# Supplementary material for: Rpph1 Upregulates CDC42 Expression and Promotes Hippocampal Neuron Dendritic Spine Formation by Competing with miR-330-5p
Source: Front Mol Neurosci. 2017 Feb 7;10:27. doi: 10.3389/fnmol.2017.00027 (PMC5293807; doi:10.3389/fnmol.2017.00027)
Supplement: Table S2 — Differentially expressed lncRNAs. [file Table_2.XLSX]

## Sheet: lncRNA and mid-size ncRNA
Differentially expressed Long non-coding RNA
GeneName	Strand	logFC	PValue	FDR	APP.3.12m	APP.4.12m	WT.1.12m	WT.2.12m	Type
Gm20687	+	-1.09027	0.000892254	0.034663	0.857414	0.847023	-0.229502	-0.147568	antisense
Gm27177	-	-5.80822	3.6e-06	0.000344201	2.80157	-1.99527	-2.54807	-4.12467	antisense
1700047F07Rik	+	2.67588	0.000485671	0.0215167	-3.44651	-2.69831	-1.17214	-0.824717	lincRNA
A730046J19Rik	+	-2.8926	0.000393756	0.0181138	-1.58842	-0.802604	-3.28224	-3.13684	lincRNA
AI606473	+	-3.4033	0.000543456	0.0234021	-2.12449	-1.06925	-3.28224	-4.12467	lincRNA
AU020206	-	-2.09081	0.000132194	0.00766227	-0.42401	-0.158742	-2.20792	-1.97372	lincRNA
C030034L19Rik	+	-3.52886	2.19e-05	0.00167946	-0.639026	-1.27905	-2.99401	-4.12467	lincRNA
Gm26714	+	-6.62936	1.01e-05	0.000861764	-0.986955	-1.66511	-4.12467	-4.12467	lincRNA
RP24-503F14.1	-	-3.83212	6.91e-07	8.63e-05	-0.492182	-0.802604	-3.28224	-3.54781	lincRNA
Rpph1	-	-0.619273	0.000125876	0.00735108	11.9123	11.3456	10.9816	11.091	misc_RNA
Dnah11	-	-1.72828	1.97e-05	0.00152382	0.484368	1.12815	-0.527391	-1.14603	nonsense_mediated_decay
Ncf1	-	-0.793821	7.51e-06	0.00066199	3.11969	3.14227	2.39584	2.28581	nonsense_mediated_decay
Pik3cg	-	-0.753139	0.000551089	0.023601	2.35454	2.60595	1.70596	1.78203	nonsense_mediated_decay
Pon3	-	-1.10238	5.11e-05	0.00341947	1.59256	1.56548	0.436186	0.579743	nonsense_mediated_decay
Siglech	+	-0.685297	1.25e-06	0.000140306	3.99865	4.00766	3.41589	3.21299	nonsense_mediated_decay
Gm13233	+	3.56079	9.62e-05	0.00582432	-4.12467	-3.03713	-1.17214	-0.898588	processed_pseudogene
Gm13394	-	-6.35662	3.54e-06	0.000340694	4.71351	-1.66511	-1.81278	-2.81736	processed_pseudogene
Gm14292	+	-4.57194	0.00044586	0.0199992	0.484368	-3.03713	-4.12467	-3.13684	processed_pseudogene
Gm5874	+	6.88092	6.57e-07	8.26e-05	-4.12467	-4.12467	-1.248	-0.898588	processed_pseudogene
Gm6969	-	-7.50314	6.52e-07	8.26e-05	2.57045	-2.69831	-4.12467	-3.54781	processed_pseudogene
Gm8822	-	5.73046	8.19e-45	1.47e-41	-1.4464	-2.42412	3.92783	3.04582	processed_pseudogene
Lamr1-ps1	+	-11.886	1.03e-113	6.17e-110	3.79562	3.73812	-4.12467	-4.12467	processed_pseudogene
4930481A15Rik	+	-3.72593	3.49e-08	5.82e-06	0.168338	-0.383061	-3.64282	-2.55595	processed_transcript
A830012C17Rik	+	-3.30722	0.000651589	0.0268783	-2.12449	-1.17034	-3.64282	-3.54781	processed_transcript
Capn3	+	-0.855466	0.000322975	0.0153281	2.63579	3.07761	2.24489	1.75819	processed_transcript
Cd52	-	-2.19821	1.75e-11	5.45e-09	1.71854	1.54967	-0.843165	-0.147568	processed_transcript
Entpd1	+	-0.620032	2.49e-06	0.000249165	4.06835	4.1243	3.44328	3.51635	processed_transcript
Fam46c	-	-1.47144	1.53e-16	1.02e-13	3.41783	3.4957	2.06065	1.92807	processed_transcript
Gdpd2	+	-1.02086	0.00047935	0.021289	1.30183	1.67152	0.618121	0.375526	processed_transcript
Gm15477	+	1.34246	0.00061897	0.0258336	-0.296629	-1.17034	0.596595	0.579743	processed_transcript
Gpr137c	+	0.644429	1.06e-07	1.57e-05	4.00794	4.23962	4.70514	4.83821	processed_transcript
Irgm1	-	-0.672258	4.88e-05	0.00327732	3.52949	3.35728	2.83326	2.71529	processed_transcript
Mapk15	+	-3.0185	0.000541032	0.0233931	-1.31711	-1.39662	-3.64282	-3.13684	processed_transcript
Pard3b	+	-0.63224	0.00126642	0.0453746	2.69063	2.9144	2.18124	2.18212	processed_transcript
Parvg	+	-0.898824	0.000339718	0.0160803	1.79204	1.72879	0.907543	0.851663	processed_transcript
Plce1	+	-1.00624	1.35e-18	9.34e-16	4.90292	5.1058	4.0156	3.99309	processed_transcript
Ppap2c	-	-1.59963	2.45e-05	0.00183975	0.484368	0.711529	-1.03143	-0.754445	processed_transcript
Slc15a3	+	-2.40782	3.89e-13	1.63e-10	1.34154	1.50119	-0.965908	-0.754445	processed_transcript
Slc25a13	-	-0.935366	0.000714598	0.0289107	2.63579	1.92533	1.38032	1.42127	processed_transcript
Tnfrsf1a	+	-1.04456	6.65e-05	0.00423969	1.71854	2.1091	0.854118	0.960131	processed_transcript
Tnni1	+	-4.1583	1.64e-14	7.97e-12	0.587055	0.530114	-3.28224	-2.55595	processed_transcript
Uba7	+	-0.95725	0.000578992	0.0245043	1.36099	1.62703	0.483865	0.659128	processed_transcript
Ulk4	-	-0.914227	6.14e-07	7.88e-05	3.10823	3.1991	2.34511	2.13661	processed_transcript
Gm18853	-	-1.66665	0.000102868	0.00616762	0.801561	0.206393	-0.730052	-1.44488	unprocessed_pseudogene
Gm4759	-	-3.69371	2.23e-06	0.000229197	-1.08884	0.430066	-2.99401	-3.13684	unprocessed_pseudogene
Gm8979	-	-2.91947	0.000374058	0.0174305	-1.31711	-0.974787	-2.75388	-4.12467	unprocessed_pseudogene
Gm8995	-	-1.50188	4.65e-09	9.72e-07	2.40226	2.23303	1.08807	0.524284	unprocessed_pseudogene
Differentially expressed Mid-size non-coding RNA
GeneName	Strand	logFC	PValue	FDR	APP.3.12m	APP.4.12m	WT.1.12m	WT.2.12m	Type
Gm22513	+	-6.58993	1.54e-06	0.000170655	-3.44651	5.23866	-1.50293	-2.81736	snRNA
Gm25360	+	-8.03695	3.79e-05	0.00273803	-4.12467	0.946942	-4.12467	-4.12467	snRNA
Gm25813	-	-4.17867	6.53e-05	0.00421006	-2.12449	2.27209	-1.93286	-3.13684	snRNA
