# Supplementary material for: Rpph1 Upregulates CDC42 Expression and Promotes Hippocampal Neuron Dendritic Spine Formation by Competing with miR-330-5p
Source: Front Mol Neurosci. 2017 Feb 7;10:27. doi: 10.3389/fnmol.2017.00027 (PMC5293807; doi:10.3389/fnmol.2017.00027)
Supplement: Table S3 — Differentially expressed mRNAs. [file Table_3.XLSX]

## Sheet: mRNA
Differentially expressed mRNAs
GeneName	logFC	PValue	FDR	APP1	APP2	WT1	WT2
Gm13225	2.17826	4.96e-12	1.75e-09	-0.563736	-0.509819	1.51263	1.59282
Npas4	0.913445	1.55e-05	0.00123065	2.30518	3.03283	3.61102	3.63891
Arc	0.826959	7.56e-08	1.17e-05	6.6497	7.19635	7.73429	7.81596
Apln	0.659516	0.000986405	0.0372741	2.77281	3.3436	3.89734	3.56869
Myl4	1.02337	1.85e-08	3.25e-06	2.17935	2.1091	3.13151	3.18644
Mypn	1.00069	0.000715253	0.0289107	0.21184	0.32256	1.3549	1.09947
Myh2	1.08283	0.000303317	0.0145325	0.411612	0.123403	1.41762	1.20905
Sertad1	0.664298	0.000207174	0.0106166	2.51074	2.71626	3.16114	3.39018
Mylk3	0.974115	4.49e-05	0.00311581	1.39913	1.30802	2.46281	2.13661
Mei1	0.888539	0.000194274	0.0101287	1.26099	1.23083	2.23099	1.99079
Kirrel2	0.817024	0.000422698	0.0192972	1.38018	1.41658	2.08404	2.31878
Fst	1.06125	4.16e-05	0.00294686	1.10822	0.739665	1.83106	2.1086
Dusp1	0.594826	1.86e-05	0.00145276	3.31685	3.41513	3.90611	4.01337
Lamc2	0.765855	3.32e-07	4.43e-05	3.30183	3.09948	4.05165	3.87058
9330159N05Rik	0.792999	0.000175574	0.00945522	2.55364	1.99702	3.10507	3.06538
Fv1	0.629338	0.000752452	0.0299433	2.35454	2.2429	2.86061	2.98549
Krt12	0.713406	0.00124015	0.0445241	2.29511	1.7703	2.76736	2.75197
Glt8d2	0.635473	0.000121013	0.00713662	3.86539	3.3436	4.18203	4.33478
Zbtb20	-0.588978	0.00017213	0.00940148	7.23587	7.68085	7.05741	6.69247
C1qb	-0.734676	0.000803164	0.031681	3.52087	4.32102	3.20091	3.28983
Spata13	-0.644157	0.000279656	0.0135951	3.74099	4.2761	3.42508	3.35882
Itgam	-0.598594	4.75e-05	0.00325106	4.48216	4.93837	4.16567	4.09653
Sall1	-0.721131	0.000155429	0.00866698	3.24014	3.65192	2.85609	2.6193
Ucp2	-0.711338	0.00116177	0.0427336	2.52805	2.89577	1.90297	2.13661
Syt9	-0.768646	0.00128532	0.0454205	2.58706	2.76499	2.18124	1.57928
Axl	-0.591309	1.44e-07	2.07e-05	5.01921	5.23866	4.613	4.4675
Zim1	-1.02635	0.000698137	0.0283462	1.6411	2.3007	1.23463	0.709723
Ednrb	-0.595432	2.44e-07	3.35e-05	5.58016	5.89308	5.17158	5.12938
Alb	-3.08646	2.02e-05	0.00155614	0.587055	3.38872	0.170832	-1.44488
Ldlr	-0.586703	3.44e-06	0.000335806	4.3618	4.5468	3.93213	3.80809
Npc2	-0.58853	7.9e-08	1.22e-05	5.26229	5.52597	4.82221	4.80368
B2m	-0.733926	2.71e-07	3.7e-05	5.60383	6.11873	5.14958	5.15357
Fabp7	-0.76243	2.41e-07	3.34e-05	4.40226	4.63183	3.5757	3.93313
Wipf1	-0.662631	0.000431829	0.0196245	2.94381	3.07761	2.47466	2.21751
Nckap1l	-0.743151	5.64e-07	7.3e-05	4.08892	4.38921	3.61102	3.39018
Tlr3	-0.642301	0.000132943	0.00766426	3.42246	3.48328	2.94394	2.66489
Grn	-0.700604	2.81e-07	3.8e-05	4.48659	4.80159	3.90393	4.0058
Tacr3	-1.0739	0.000619019	0.0258336	1.49027	2.00862	1.0088	0.343841
Csf1r	-0.694068	1.05e-09	2.38e-07	6.03241	6.34105	5.55033	5.45084
Nts	-0.829402	0.0011822	0.0429582	1.83441	2.08737	1.34202	0.917718
Trhr	-0.802402	0.000377699	0.0175547	2.43933	2.69486	1.93763	1.59282
Tlr7	-0.851757	0.000254308	0.0125925	2.81573	2.9144	1.69588	2.30239
Hrsp12	-0.66942	5.66e-10	1.36e-07	5.09231	5.23619	4.41662	4.57887
Slco2b1	-0.598301	1.44e-05	0.00116496	3.9736	3.99605	3.32063	3.45835
Lair1	-0.75165	1.86e-06	0.000199359	3.74099	3.99605	3.03077	3.22173
Irf8	-0.823703	0.000231384	0.0117237	2.44846	2.79211	1.70596	1.92807
Vim	-0.769957	3.1e-07	4.17e-05	4.04148	4.35324	3.51961	3.35087
Xpnpep3	-0.607615	9.73e-06	0.000841245	3.93518	4.00187	3.32391	3.40561
Ugt1a6a	-0.824937	0.00108232	0.0402226	1.87557	2.02014	0.92492	1.34329
Dock8	-0.714821	0.00104272	0.0389926	2.36421	2.64367	1.78422	1.82856
Acaa1a	-0.708676	9.26e-07	0.000109582	3.96727	4.08646	3.21511	3.42845
Pdk4	-0.601224	4.83e-05	0.00327613	3.79562	3.77937	3.10507	3.2731
Rnf213	-0.637776	1.31e-07	1.9e-05	4.55575	4.57441	4.00951	3.83967
Hk2	-0.778689	7.18e-05	0.00454905	2.84366	3.08859	2.10706	2.29412
Nnat	-0.585006	6.29e-10	1.48e-07	5.39324	5.42238	4.84293	4.80368
Pygl	-0.887178	0.000437881	0.0197862	1.90237	2.34716	1.34202	1.19135
Naalad2	-1.10071	0.00049509	0.0218264	1.36099	2.18268	0.798638	0.709723
Sparc	-0.794648	2.41e-11	7.22e-09	6.05871	6.41379	5.41391	5.49298
Gcnt1	-1.0439	3.07e-06	0.00030353	3.06143	3.54437	2.06849	2.48777
Parp9	-0.79358	0.000757942	0.0300289	2.01716	2.26242	1.44197	1.27773
Hexa	-0.702791	6.72e-12	2.24e-09	5.33295	5.50461	4.757	4.68067
Wdfy4	-0.792633	0.00100767	0.037839	1.94165	2.28169	1.32903	1.35923
Pld4	-1.02622	4.29e-05	0.00300031	2.29511	2.70203	1.27584	1.7093
Fgl2	-0.927341	0.000241944	0.0120884	1.84826	2.29122	1.26224	1.08037
Hmha1	-0.866332	0.00016239	0.00898743	2.42092	2.59059	1.83106	1.43637
Acadl	-0.636427	1.76e-05	0.00138063	3.65693	3.71705	3.06252	3.04582
Ifit3	-0.746555	0.000137692	0.00783756	2.73603	2.88321	2.13719	2.00099
Zc3hav1	-0.681422	6.77e-05	0.00430398	3.16466	3.25378	2.50386	2.56537
S100a13	-0.789396	4.15e-06	0.000382806	3.31186	3.52833	2.70837	2.56537
Cenpf	-1.14603	0.00063172	0.0262419	0.857414	1.45102	-0.0833627	0.244383
Cx3cr1	-0.721465	5.05e-12	1.75e-09	5.0718	5.15234	4.32959	4.45644
Stard4	-0.619385	5.47e-11	1.56e-08	5.46241	5.45244	4.81641	4.86217
Aqp4	-0.72342	2.54e-11	7.48e-09	7.56478	7.74102	6.91602	6.94894
Tcirg1	-0.703744	6.43e-05	0.00417368	3.10246	3.15277	2.48641	2.36686
Unc93b1	-0.924602	8.75e-06	0.000764143	2.87105	3.31115	2.2518	2.12734
Gltp	-0.938374	0.000177971	0.00952729	2.52805	2.56723	1.28932	1.90655
Msn	-0.734512	7.69e-07	9.34e-05	3.7447	3.9027	3.07425	3.11784
Lyn	-0.770746	4.01e-06	0.000377801	3.3513	3.47911	2.58262	2.72147
Lgi4	-0.708182	3.03e-09	6.48e-07	4.52159	4.54282	3.89072	3.75488
Naip2	-1.31163	9.21e-05	0.00563666	1.79204	2.2231	0.199674	1.1553
Fcer1g	-1.12976	0.000179725	0.00958952	1.576	1.90062	0.309601	0.93908
Selplg	-0.831278	1.69e-06	0.000183786	3.29173	3.53637	2.65209	2.53061
Trim30a	-1.08887	4.52e-05	0.00311581	1.87557	2.40979	1.23463	0.93908
Arpc1b	-0.764802	4.07e-06	0.000377801	3.43628	3.47074	2.59352	2.79361
Emr1	-0.869182	1.52e-07	2.18e-05	3.57184	3.82932	2.75769	2.92789
P2ry13	-0.801856	2.28e-06	0.000231103	3.51219	3.53235	2.57713	2.86789
Man2b1	-0.869088	3.53e-14	1.67e-11	5.39913	5.64604	4.75458	4.55658
C1qc	-0.958905	6.24e-09	1.23e-06	4.19569	4.70679	3.49073	3.54798
Notch3	-0.904713	6.6e-05	0.00423874	2.45752	2.57505	1.80314	1.40601
Aif1	-0.996034	2.66e-05	0.00197727	2.31519	2.6362	1.34202	1.65869
H2-D1	-0.951667	2.56e-10	6.57e-08	4.29004	4.58607	3.63233	3.34288
Gab1	-0.62953	1.51e-05	0.00121235	3.76309	3.73113	3.15379	3.08468
9930111J21Rik1	-0.927061	0.000175184	0.00945522	2.01716	2.44439	1.32903	1.34329
Inpp5d	-0.76418	1.55e-08	2.85e-06	4.05945	4.17669	3.34343	3.37459
Cd63	-0.871499	1.69e-09	3.81e-07	4.01102	4.19459	3.31734	3.15026
4632428N05Rik	-0.847203	1.08e-12	4.13e-10	4.73603	4.94896	3.964	4.0408
Cd53	-0.822271	6.89e-08	1.08e-05	3.71477	3.90891	3.01868	2.97519
Tmem176a	-0.851464	7.54e-05	0.00476096	2.45752	2.56723	1.75537	1.57928
Runx1	-0.933583	0.000438911	0.0197862	1.55926	1.82385	0.854118	0.709723
I830012O16Rik	-0.816888	1.05e-06	0.00012199	3.32678	3.41513	2.50386	2.6193
Plcg2	-0.765829	0.000344315	0.0161809	2.35454	2.44439	1.64436	1.64575
Dbi	-0.910693	3.82e-16	2.45e-13	5.51002	5.78078	4.68616	4.79931
Gabrq	-0.977457	0.00128962	0.0454831	1.13106	1.1701	0.411742	-0.0601954
St8sia6	-0.899312	0.000138448	0.00785573	1.95452	2.13051	1.23463	1.08037
Apbb1ip	-0.878616	6.06e-05	0.00399302	2.37382	2.47818	1.47773	1.64575
Abhd4	-0.782549	2.43e-10	6.35e-08	4.33254	4.41779	3.60294	3.5891
Mki67	-1.1382	0.000296065	0.0142388	1.01307	1.38129	0.282894	-0.10322
Laptm5	-0.934279	5.16e-09	1.04e-06	3.79204	4.12697	3.05859	3.02099
Gsap	-0.772789	7.04e-06	0.000626454	3.19208	3.21922	2.42056	2.45848
Hpgd	-0.885003	0.000252143	0.0125285	1.83441	2.07638	1.08807	1.09947
Npy2r	-0.827933	2.29e-06	0.000231103	3.15912	3.24889	2.42056	2.34302
Rnase4	-0.79221	1.83e-08	3.25e-06	3.91558	3.93043	3.17573	3.08946
Igsf1	-1.3161	5.96e-06	0.000533549	2.22252	2.64367	0.76043	1.48075
Irak4	-1.22306	0.0012745	0.0453746	0.295097	0.739665	-0.7855	-0.446773
Lrig1	-0.811042	3.42e-15	1.81e-12	5.05398	5.12193	4.2491	4.31039
Megf6	-1.36398	0.0001693	0.00931251	0.772801	1.26994	-0.57545	0.0221863
Tec	-1.20808	3.43e-05	0.00250913	1.73355	1.99702	0.361575	0.98088
Dock2	-1.05218	2.28e-07	3.18e-05	3.06143	3.50802	2.30585	2.20875
Hexb	-0.922195	1.56e-15	8.51e-13	7.34917	7.60974	6.59086	6.53566
Ndst4	-1.05182	6.86e-11	1.9e-08	3.97044	4.32334	3.20091	3.01094
Slc11a1	-1.03143	0.000303786	0.0145325	1.4545	1.50119	0.255684	0.684647
Rasal3	-1.05339	0.000407032	0.0186767	1.15355	1.56548	0.335822	0.375526
Cebpd	-0.965679	6.16e-05	0.00402809	2.02937	2.05415	0.942091	1.2438
Naglu	-0.811816	0.00092061	0.0355344	2.2011	2.1091	1.14849	1.55181
Gbp2	-1.0715	0.00017304	0.00940321	1.68806	1.68605	0.889953	0.311444
Anxa3	-1.07803	6.42e-09	1.26e-06	3.32678	3.68846	2.38333	2.51647
Adamtsl4	-1.23097	0.000920011	0.0355344	0.33499	0.897847	-0.480881	-0.562092
Ctss	-1.10801	9.64e-16	5.78e-13	6.67031	7.0928	5.72542	5.85233
Plxnb3	-0.77778	1.83e-06	0.000197053	3.43169	3.39315	2.60973	2.67129
Havcr2	-0.927195	1.63e-06	0.000178378	2.85742	2.93888	2.02885	1.92807
Cebpa	-0.770786	2.33e-05	0.00177842	3.00072	2.9689	2.22399	2.21751
Smoc1	-0.977572	2.03e-06	0.000211869	2.65167	2.82531	1.73581	1.81707
Lox	-1.113	0.000543841	0.0234021	1.01307	1.04039	-0.268474	0.174053
Fcgr3	-0.933373	5.81e-12	1.97e-09	4.13484	4.24944	3.23962	3.28983
Cd9	-0.945291	4.46e-21	3.64e-18	5.43857	5.47249	4.43645	4.58735
Ifi27l2a	-1.98771	0.000289247	0.0139857	-0.179588	0.561978	-1.03143	-2.55595
Rasgrp3	-1.10589	9.94e-10	2.29e-07	3.39913	3.72058	2.54378	2.39032
Calb2	-1.07313	1.57e-08	2.85e-06	3.18117	3.54437	2.32562	2.29412
Cd86	-1.36745	1.6e-06	0.000176263	2.06539	2.37433	0.507127	1.20905
Tgfbr2	-0.89965	9.53e-09	1.8e-06	3.62107	3.61442	2.67281	2.77591
Icam1	-1.32143	0.000343793	0.0161809	0.519416	0.794342	-0.843165	-0.339993
Ptpn6	-1.16103	3.46e-06	0.000336213	1.96727	2.35627	1.10341	0.960131
C1qa	-1.08375	2.27e-20	1.7e-17	5.57184	5.89386	4.613	4.70737
Ifit1	-0.985429	0.000165076	0.00910807	1.60892	1.78387	0.740939	0.734371
Vav1	-1.14362	1.74e-06	0.000188362	2.21185	2.44439	1.07256	1.34329
Tdg	-0.62275	9.7e-05	0.00585591	3.83789	3.65561	3.00241	3.25192
Lhx9	-1.31786	0.0012815	0.0453746	0.0293608	0.430066	-0.843165	-1.14603
Tmem88b	-0.635863	1.09e-07	1.6e-05	4.55153	4.43295	3.84809	3.87058
Vipr2	-1.49112	0.000995934	0.0374767	-0.179588	0.653555	-1.10007	-1.05875
Plek	-1.05262	3.65e-22	3.12e-19	5.20962	5.32127	4.30823	4.11307
Col16a1	-0.955842	5.55e-10	1.35e-07	3.98305	3.93955	3.1501	2.84544
Iqgap3	-2.19754	0.00134356	0.0469255	-1.4464	-0.323627	-2.36799	-2.81736
Gpr101	-1.04956	1.76e-08	3.17e-06	3.06737	3.2635	2.1222	2.13661
Palld	-1.21487	0.00122594	0.0441958	0.373809	0.530114	-0.57545	-0.824717
Renbp	-1.08486	4.24e-05	0.00299335	1.60892	1.79732	0.639331	0.659128
Ptprc	-1.3691	7.76e-13	3.1e-10	4.00794	4.30933	2.51538	3.05563
Ctsh	-1.03829	4.84e-09	1e-06	3.24538	3.27796	2.29253	2.16409
Baiap3	-1.42383	1.92e-08	3.35e-06	3.49469	3.63703	2.53814	1.60624
Pros1	-0.759568	2.82e-10	7.13e-08	4.51726	4.42863	3.71707	3.71518
Dlk1	-1.675	1.03e-05	0.000873453	1.13106	1.56548	0.170832	-0.898588
Lat2	-1.05772	0.000145766	0.00816789	1.34154	1.36332	0.282894	0.375526
H2-K1	-1.20679	1.09e-13	4.88e-11	3.85856	4.1082	2.89187	2.67129
Nt5dc2	-1.22681	0.00143824	0.0496538	0.373809	0.359293	-0.57545	-1.05875
Adamts4	-0.606529	0.000732876	0.0293953	3.29173	3.07208	2.66766	2.48777
Tmem63a	-0.718667	4.51e-05	0.00311581	3.50784	3.3205	2.5661	2.83408
Gbp3	-1.29081	5.36e-07	6.99e-05	2.24364	2.26242	1.2485	0.633148
Fyb	-0.966436	0.000145408	0.00816789	1.71854	1.68605	0.77966	0.734371
Snapc1	-0.727676	3.11e-11	9.03e-09	4.96938	4.83295	4.2071	4.14329
Fcgr2b	-1.27336	1.93e-08	3.35e-06	2.58706	2.99831	1.52408	1.57928
Myo1f	-1.42372	6.24e-08	9.85e-06	2.11206	2.52743	1.10341	0.734371
Irs4	-1.43253	0.000122824	0.00721973	0.484368	0.872659	-0.527391	-0.824717
Nlrp1b	-1.67976	0.000686109	0.027938	-0.124446	0.123403	-1.93286	-1.14603
Gpr34	-1.09697	6.87e-20	4.94e-17	4.65365	4.66155	3.51388	3.61588
Ly86	-1.50188	4.86e-12	1.75e-09	3.46353	4.09193	2.42056	2.20875
Flnc	-0.96762	0.000203212	0.0105068	1.68806	1.62703	0.76043	0.659128
Cyba	-1.3242	1.14e-06	0.000131064	1.83441	1.90062	0.77966	0.311444
Trh	-1.74514	9.1e-07	0.000108445	1.10822	1.7566	0.0493257	-0.562092
Akr1e1	-0.7875	1.47e-08	2.73e-06	4.23576	4.0727	3.30412	3.43974
Elf4	-1.49327	0.000278499	0.0135755	0.254069	0.32256	-0.843165	-1.44488
Mag	-0.699568	6.32e-10	1.48e-07	5.82481	5.59209	4.89896	5.12356
Top2a	-1.48835	7.97e-07	9.62e-05	1.34154	1.74276	0.227951	-0.0184166
Cd14	-1.27295	2.35e-05	0.00178668	1.21897	1.21087	-0.118533	0.100117
Ctsz	-1.30038	7.21e-33	7.63e-30	5.32058	5.48189	4.17841	4.0259
Abi3	-1.37234	1.08e-05	0.000911896	1.08502	1.25052	-0.229502	-0.0601954
Npffr2	-2.67453	0.000354749	0.0166169	-0.986955	-0.648797	-4.12467	-2.14296
Lgals3bp	-1.63504	3.01e-10	7.51e-08	2.68292	3.40638	1.52408	1.42127
Hpgds	-0.935304	1.14e-07	1.67e-05	3.52087	3.36633	2.38333	2.64553
Slc37a2	-1.36972	4.99e-09	1.02e-06	2.30518	2.51934	1.02501	1.11832
Gpr183	-1.59812	4.55e-06	0.000415762	0.937338	1.04039	-0.268474	-0.898588
Samsn1	-1.35821	8.16e-08	1.24e-05	1.87557	2.0429	0.660233	0.606693
Tgif1	-1.35958	0.000560548	0.0238359	0.295097	0.284868	-0.903232	-1.05875
Ctsd	-1.31133	2.92e-33	3.28e-30	8.62879	8.76253	7.39989	7.37226
Mat1a	-2.3052	8.31e-05	0.00519071	-0.563736	-0.107717	-1.81278	-3.13684
Oasl2	-1.85272	7.3e-07	8.93e-05	0.772801	1.19063	-0.480881	-1.14603
Tmem154	-1.9017	0.000220582	0.0112397	-0.42401	-0.0107829	-2.06384	-1.6852
Gpr84	-2.19622	0.000591813	0.0249881	-0.802527	-0.509819	-2.06384	-3.13684
Psmb8	-1.40675	1.87e-07	2.62e-05	1.65692	1.83693	0.386877	0.375526
Naprt1	-1.25992	3.83e-05	0.00274152	1.43628	1.30802	-0.118533	0.40653
Bcl2a1b	-2.30297	2.27e-06	0.000231103	0.682915	1.08493	-2.20792	-0.623404
Tlr12	-1.82225	0.00043595	0.0197517	-0.492182	-0.107717	-1.81278	-1.97372
Atf3	-1.12575	0.000386256	0.0179061	1.38018	1.1701	-0.118533	0.466608
Frem3	-2.16562	3.15e-06	0.00030969	0.21184	0.682833	-1.93286	-1.14603
Klhl6	-1.88253	2.24e-09	4.97e-07	1.576	1.96162	-0.308527	0.209647
Litaf	-0.825139	2.41e-05	0.00181623	3.01921	2.79211	2.07628	2.1086
Milr1	-1.66253	0.000344543	0.0161809	-0.124446	-0.0584362	-1.50293	-1.6852
AF251705	-1.83215	1.41e-10	3.8e-08	2.06539	2.69486	0.680837	0.55228
Tbxas1	-1.4338	2.54e-09	5.5e-07	2.13484	2.13051	0.70115	0.758605
Aldh1l2	-0.907244	4.85e-08	7.93e-06	3.61298	3.42382	2.62576	2.61267
St14	-1.80282	1.26e-05	0.00102643	0.448449	0.464192	-0.965908	-1.56004
Serpina3n	-1.53545	2.35e-23	2.11e-20	3.96409	4.03913	2.53814	2.40574
Trf	-0.932986	1.37e-15	7.94e-13	7.62561	7.4018	6.50211	6.66469
Lyz1	-2.46607	0.00108685	0.0403074	-1.31711	-0.802604	-2.75388	-3.13684
Ggta1	-1.28622	3.75e-10	9.24e-08	3.06143	2.93888	1.58	1.87364
Hvcn1	-1.7995	2.37e-12	8.87e-10	2.11206	2.40979	0.596595	0.40653
Gbp5	-1.73132	2.79e-08	4.69e-06	1.24014	1.34512	-0.435824	-0.289428
Osmr	-1.65809	3.55e-24	3.54e-21	3.81691	3.88706	2.13719	2.27744
Casr	-2.41796	0.000160757	0.00892447	-0.802527	-0.648797	-2.36799	-3.13684
Tlr2	-1.78626	2.43e-09	5.34e-07	1.38018	1.58111	-0.229502	-0.240575
Rab20	-2.12216	0.000320884	0.0152691	-0.718461	-0.445048	-2.36799	-2.33473
Mpeg1	-1.99336	4.96e-44	8.11e-41	5.82306	6.22394	3.88407	4.1997
Ly9	-2.35094	8.9e-09	1.7e-06	0.651664	1.28911	-1.41286	-0.976447
Hpse	-0.989385	0.0013202	0.0463796	1.24014	0.946942	0.0493257	0.244383
Cd48	-1.92986	9.87e-06	0.000849562	0.21184	0.246164	-1.59901	-1.44488
Opalin	-0.816837	0.000235773	0.0118129	2.93734	2.55144	1.82181	2.07039
Col9a3	-1.02971	6.31e-07	8.05e-05	3.05548	2.78538	2.00454	1.79381
Rbp1	-0.887683	0.000191506	0.0100477	2.51074	2.16204	1.58	1.34329
Csf3r	-0.830454	3.71e-05	0.00268996	3.2029	2.84487	2.14463	2.27744
Cd68	-1.93694	7.61e-16	4.72e-13	2.54516	2.86417	0.835861	0.782438
Plaur	-2.41933	3.53e-06	0.000340694	-0.0713342	0.123403	-2.36799	-1.82226
Fes	-1.345	1.21e-05	0.00099768	1.30183	1.12815	0.0172801	-0.193322
Gusb	-1.12383	2.89e-12	1.06e-09	3.91558	3.68846	2.73324	2.63902
Tifab	-1.08296	9.57e-05	0.00581578	1.83441	1.53369	0.483865	0.782438
Galr1	-2.15454	8.46e-08	1.28e-05	0.519416	0.682833	-1.248	-1.56004
Cldn11	-0.679539	1.14e-05	0.000950375	5.96409	5.4588	4.89786	5.19744
Pdcd1	-4.13122	5.11e-06	0.000464263	-1.4464	-0.445048	-3.28224	-4.12467
Col6a3	-1.05857	2.35e-06	0.000236104	2.87782	2.55935	1.81251	1.5238
Tlr13	-1.41141	1.59e-10	4.22e-08	2.89126	2.70916	1.54671	1.2438
Lyz2	-2.11407	3.59e-39	4.97e-36	4.34968	4.47749	2.48641	2.09914
Slc14a1	-1.98255	1.85e-33	2.37e-30	3.91887	3.95463	1.92041	2.02116
Trem2	-1.81086	2.13e-33	2.56e-30	4.18209	4.14549	2.3896	2.33498
Cd180	-2.63595	1.81e-11	5.52e-09	0.937338	1.26994	-1.03143	-1.82226
Tyrobp	-2.08281	1.55e-47	3.1e-44	4.46653	4.62807	2.46875	2.48777
A2m	-2.17227	5.46e-13	2.23e-10	1.96727	1.92533	-0.480881	0.137558
Gvin1	-1.26786	8.69e-11	2.37e-08	3.86539	3.56417	2.66766	2.20875
Vill	-2.84238	1.35e-11	4.33e-09	0.829758	1.45102	-1.70194	-1.23893
Itgb2	-1.19432	6.04e-08	9.61e-06	2.81573	2.54348	1.48946	1.5238
App	-1.52273	6.96e-40	1.04e-36	11.3848	11.2202	9.74225	9.821
Ifi44	-3.12278	8.55e-12	2.8e-09	0.963025	2.1091	-1.17214	-1.44488
Olfr111	-3.36013	4.37e-08	7.22e-06	-0.179588	0.165495	-3.28224	-2.33473
Magel2	-1.60048	0.000182562	0.0096797	0.33499	0.123403	-1.32808	-1.14603
Cxcl10	-3.61285	7.26e-07	8.93e-05	-0.563736	-0.445048	-2.75388	-4.12467
Cxcl16	-1.33572	0.000731496	0.0293953	0.553632	0.206393	-1.03143	-0.687437
Gpr65	-3.59889	3.16e-09	6.69e-07	-0.179588	0.165495	-2.54807	-3.54781
Oxt	-5.12463	4.72e-07	6.19e-05	-1.08884	-0.383061	-4.12467	-3.54781
C4b	-2.71577	1.03e-116	9.28e-113	6.62023	6.67785	4.10408	3.73974
Ccl6	-3.24607	7.28e-24	6.89e-21	2.57878	3.30175	-0.435824	0.0616777
C3ar1	-1.74791	1.04e-14	5.2e-12	2.80157	2.6287	0.99241	1.00133
C4a	-2.66755	8.64e-72	2.59e-68	4.57878	4.68163	2.05276	1.89566
Prnp	-1.71124	1.51e-48	3.39e-45	10.855	10.6622	9.03897	9.06225
Gfap	-2.81792	1.33e-118	2.4e-114	8.35272	8.53911	5.55383	5.70812
Btk	-1.63404	1.26e-05	0.00102643	0.911186	0.593154	-0.57545	-1.05875
Avp	-6.11147	6.11e-11	1.72e-08	-0.563736	1.74276	-3.28224	-4.12467
Ip6k3	-1.70027	0.000234574	0.0117857	0.21184	-0.107717	-1.32808	-1.6852
Cd300lf	-3.23275	1.42e-15	8e-13	0.988262	1.28911	-1.81278	-1.82226
Tnfsf8	-3.81606	5.55e-08	8.92e-06	-0.236922	-0.323627	-4.12467	-2.55595
Endou	-1.21543	0.00120823	0.0437274	0.857414	0.359293	-0.392132	-0.687437
Hcar2	-7.17511	8.59e-08	1.29e-05	-1.08884	-0.577635	-4.12467	-4.12467
Sim1	-5.1989	3.82e-13	1.63e-10	0.0771898	0.206393	-3.28224	-4.12467
Amotl1	-0.800991	3.71e-06	0.000353296	5.77855	5.0799	4.70011	4.64048
Vit	-2.14667	3.84e-05	0.00274152	0.619721	0.165495	-2.36799	-0.976447
Gm5900	-5.92485	2.2e-20	1.7e-17	0.682915	0.994421	-3.64282	-3.54781
Gm17383	-3.2275	4.41e-05	0.00307651	5.14095	1.08493	0.854118	1.19135
Clec1a	-1.73882	0.000518972	0.022732	0.0771898	-0.383061	-1.81278	-1.56004
Capg	-3.31043	4.03e-14	1.86e-11	0.963025	0.794342	-2.20792	-1.97372
Olfml3	-1.03576	1.55e-05	0.00123065	3.69191	2.95096	2.23099	2.44361
Itgax	-4.29121	1.29e-48	3.32e-45	2.89126	2.83186	-1.248	-1.23893
Clec7a	-6.5458	2.85e-88	1.03e-84	3.41317	3.4957	-2.54807	-2.55595
Cst7	-8.68791	2.99e-99	1.35e-95	3.50347	3.63703	-3.28224	-4.12467
Siglec5	-2.54416	1.33e-08	2.49e-06	0.713504	0.395113	-1.93286	-1.56004
Ccl3	-4.80444	2.16e-13	9.46e-11	0.33499	0.206393	-3.28224	-3.54781
Aspg	-2.00418	8.7e-13	3.4e-10	2.75086	2.19289	0.436186	0.633148
Cxcl5	-3.33482	1.76e-11	5.45e-09	0.743457	0.359293	-2.06384	-2.81736
Lilrb4	-3.44951	7.12e-15	3.66e-12	1.17569	0.820923	-1.93286	-2.33473
Myo7a	-1.49657	1.53e-05	0.00122489	2.89126	1.7703	0.907543	1.0215
Dcstamp	-3.51261	1.04e-06	0.000121221	0.0771898	-0.802604	-2.99401	-3.13684
Alox5	-1.67382	0.0012711	0.0453746	1.21897	-0.266546	-0.730052	-1.14603
