# Supplementary material for: Rpph1 Upregulates CDC42 Expression and Promotes Hippocampal Neuron Dendritic Spine Formation by Competing with miR-330-5p
Source: Front Mol Neurosci. 2017 Feb 7;10:27. doi: 10.3389/fnmol.2017.00027 (PMC5293807; doi:10.3389/fnmol.2017.00027)
Supplement: Table S4 — Nodes interactions. [file Table_4.XLSX]

## Sheet: Sheet1
Nodes interactions
LncRNA or miRNA		target genes
C030034L19Rik	pp	miR-182-5p
Rpph1	pp	miR-330-5p
Rpph1	pp	miR-326-3p
A830012C17Rik	pp	miR-132-3p
Gm15477	pp	miR-484
miR-182-5p	pp	L1cam
miR-182-5p	pp	Rasa1
miR-182-5p	pp	Ntng1
miR-182-5p	pp	Ephb1
miR-182-5p	pp	Nfat5
miR-182-5p	pp	Efnb2
miR-182-5p	pp	Rac1
miR-182-5p	pp	Ywhae
miR-182-5p	pp	Foxo3
miR-182-5p	pp	Ywhag
miR-182-5p	pp	Bdnf
miR-182-5p	pp	Grb2
miR-182-5p	pp	Arhgdia
miR-182-5p	pp	Bcl2
miR-182-5p	pp	Frs2
miR-182-5p	pp	Shc4
miR-182-5p	pp	Ppp3r1
miR-182-5p	pp	Prkacb
miR-182-5p	pp	Camk4
miR-182-5p	pp	Gnaq
miR-182-5p	pp	Map2k1
miR-182-5p	pp	Itpr12
miR-182-5p	pp	Braf
miR-182-5p	pp	Gria1
miR-182-5p	pp	Gnaz
miR-182-5p	pp	Gria3
miR-182-5p	pp	Gna13
miR-182-5p	pp	Inpp5k
miR-182-5p	pp	Prkar1a
miR-182-5p	pp	Gys2
miR-182-5p	pp	Foxo1
miR-182-5p	pp	Ptpn1
miR-182-5p	pp	Yes1
miR-182-5p	pp	Wasl
miR-182-5p	pp	Wasf2
miR-182-5p	pp	Ssx2ip
miR-182-5p	pp	Acvr1c
miR-182-5p	pp	Sh2d1a
miR-182-5p	pp	Creb3l1
miR-182-5p	pp	Rcor1
miR-182-5p	pp	Ndufb2
miR-182-5p	pp	Creb1
miR-182-5p	pp	Atp5f1
miR-182-5p	pp	Nrf1
miR-182-5p	pp	Taf4a
miR-182-5p	pp	Chic1
miR-182-5p	pp	Tbx1
miR-182-5p	pp	D10Wsu102e
miR-182-5p	pp	Rbm25
miR-182-5p	pp	Cdk2ap1
miR-182-5p	pp	Nasp
miR-182-5p	pp	Dnmt3a
miR-182-5p	pp	Larp4b
miR-182-5p	pp	Uso1
miR-182-5p	pp	Chd4
miR-182-5p	pp	Gm13154
miR-182-5p	pp	Eif4e2
miR-330-5p	pp	Fndc3a
miR-330-5p	pp	Vldlr
miR-330-5p	pp	Ppp1r3f
miR-330-5p	pp	Cdh8
miR-330-5p	pp	Ppp4r1
miR-330-5p	pp	Itga5
miR-330-5p	pp	Cpsf7
miR-330-5p	pp	Jakmip3
miR-330-5p	pp	Cd47
miR-330-5p	pp	Iqsec3
miR-330-5p	pp	Phka1
miR-330-5p	pp	Srpr
miR-330-5p	pp	Bcl2l2
miR-330-5p	pp	Mip
miR-330-5p	pp	Mief2
miR-330-5p	pp	Ralgps2
miR-330-5p	pp	Bclaf1
miR-330-5p	pp	Arhgap36
miR-330-5p	pp	Olfml1
miR-330-5p	pp	Elk1
miR-330-5p	pp	Sec14l1
miR-330-5p	pp	Myo1c
miR-330-5p	pp	Palm
miR-330-5p	pp	Calcr
miR-330-5p	pp	Scd1
miR-330-5p	pp	Dscr3
miR-330-5p	pp	Lrrtm1
miR-330-5p	pp	Mms19
miR-330-5p	pp	Tnc
miR-330-5p	pp	Brpf3
miR-330-5p	pp	Rhot1
miR-330-5p	pp	Tomm34
miR-330-5p	pp	Rap2a
miR-330-5p	pp	Kidins220
miR-330-5p	pp	Padi3
miR-330-5p	pp	Ube4a
miR-330-5p	pp	Tfg
miR-330-5p	pp	Rem2
miR-330-5p	pp	Tmem220
miR-330-5p	pp	Emilin3
miR-330-5p	pp	Nat8
miR-330-5p	pp	Trabd2b
miR-330-5p	pp	Bhlhe40
miR-330-5p	pp	Sys1
miR-330-5p	pp	Clcn4-2
miR-330-5p	pp	Cln8
miR-330-5p	pp	Zcchc3
miR-330-5p	pp	4933427D14Rik
miR-330-5p	pp	Farsa
miR-330-5p	pp	Chil3
miR-330-5p	pp	Tnfrsf11a
miR-330-5p	pp	Dmbx1
miR-330-5p	pp	Twist1
miR-330-5p	pp	Ubiad1
miR-330-5p	pp	Pde1b
miR-330-5p	pp	Arpp21
miR-330-5p	pp	Ggt7
miR-330-5p	pp	Snx30
miR-330-5p	pp	Greb1
miR-330-5p	pp	Slc9a3r2
miR-330-5p	pp	Zscan22
miR-330-5p	pp	Nlrp12
miR-330-5p	pp	Zmiz1
miR-330-5p	pp	Ncan
miR-330-5p	pp	Rassf1
miR-330-5p	pp	Larp1
miR-330-5p	pp	Pvr
miR-330-5p	pp	Sec14l4
miR-330-5p	pp	Zfp251
miR-330-5p	pp	Hs3st3b1
miR-330-5p	pp	Zfp747
miR-330-5p	pp	Vps39
miR-330-5p	pp	Tln1
miR-330-5p	pp	Ddi2
miR-330-5p	pp	Zfp362
miR-330-5p	pp	2610002J02Rik
miR-330-5p	pp	Cd34
miR-330-5p	pp	Kng2
miR-330-5p	pp	Ptpn14
miR-330-5p	pp	1700029P11Rik
miR-330-5p	pp	Trem3
miR-330-5p	pp	Btrc
miR-330-5p	pp	Slc38a2
miR-330-5p	pp	Hnrnpa2b1
miR-330-5p	pp	Rsrp1
miR-330-5p	pp	Csnk2a1
miR-330-5p	pp	Actn4
miR-330-5p	pp	Cbx7
miR-330-5p	pp	Ptbp2
miR-330-5p	pp	Mkl1
miR-330-5p	pp	Ctbp2
miR-330-5p	pp	Tnpo3
miR-330-5p	pp	Hk2
miR-330-5p	pp	Gzmm
miR-330-5p	pp	Cdc42bpg
miR-330-5p	pp	L1td1
miR-330-5p	pp	Cluh
miR-330-5p	pp	Cdc42
miR-326-3p	pp	Ppp1r3f
miR-326-3p	pp	Iqsec3
miR-326-3p	pp	Hnrnpa2b1
miR-326-3p	pp	Trem3
miR-326-3p	pp	Srpr
miR-326-3p	pp	Fndc3a
miR-326-3p	pp	Ticam1
miR-326-3p	pp	1110017D15Rik
miR-326-3p	pp	Tnc
miR-326-3p	pp	Fbxl20
miR-326-3p	pp	Slc8a2
miR-326-3p	pp	Sf1
miR-326-3p	pp	Mroh1
miR-326-3p	pp	Obox1
miR-326-3p	pp	Itga5
miR-326-3p	pp	Adamts6
miR-326-3p	pp	Cebpa
miR-326-3p	pp	Rarg
miR-326-3p	pp	Arhgap26
miR-326-3p	pp	Phactr3
miR-326-3p	pp	Cnot4
miR-326-3p	pp	Ggt7
miR-326-3p	pp	Zer1
miR-326-3p	pp	Mms19
miR-326-3p	pp	Kcnc4
miR-326-3p	pp	Fgf18
miR-326-3p	pp	Zscan22
miR-326-3p	pp	Cdc42
miR-484	pp	Psen2
miR-484	pp	Gabpa
miR-484	pp	Serpina3n
miR-484	pp	Mapkapk2
miR-484	pp	Nfix
miR-484	pp	Zmiz1
miR-484	pp	Igfbp4
miR-484	pp	Pttg1ip
miR-484	pp	Srebf1
miR-484	pp	Apc
miR-484	pp	Ap1b1
miR-484	pp	Lyst
miR-484	pp	Ddx3x
miR-484	pp	Slc38a3
miR-484	pp	Rel
miR-484	pp	Gramd3
miR-484	pp	Cluh
miR-484	pp	Hmox2
miR-484	pp	Sypl
miR-484	pp	Hsp90b1
miR-484	pp	4933426M11Rik
miR-484	pp	Gm16515
miR-484	pp	Slc35e1
miR-484	pp	Gna13
miR-484	pp	Rmnd5a
miR-484	pp	Wdr82
miR-484	pp	Top2a
miR-484	pp	Sec23a
miR-484	pp	Dlat
miR-484	pp	Pex6
miR-484	pp	Cdk12
miR-484	pp	Sdc4
miR-484	pp	Zfp687
miR-484	pp	Mlxipl
miR-484	pp	Tango2
miR-484	pp	Zfp207
miR-484	pp	Apob
miR-484	pp	Gstm3
miR-484	pp	Rhobtb1
miR-484	pp	Cyp2a5
miR-484	pp	Nr1i3
miR-484	pp	Slc2a9
miR-484	pp	Dcn
miR-484	pp	Prg4
miR-484	pp	Crbn
miR-484	pp	Por
miR-484	pp	Snx3
miR-484	pp	Prdx2
miR-484	pp	Sptbn1
miR-484	pp	Chtop
miR-484	pp	Ctsd
miR-484	pp	Snd1
miR-484	pp	Celf1
miR-484	pp	Naa35
miR-484	pp	Rad50
miR-484	pp	Pkn2
miR-484	pp	L2hgdh
miR-484	pp	Ranbp2
miR-484	pp	Usp32
miR-484	pp	Taco1
miR-484	pp	Snrpd3
miR-484	pp	Btf3
miR-484	pp	Utrn
miR-484	pp	Fhod1
miR-484	pp	Tmem87b
miR-484	pp	Aldh3a2
miR-484	pp	Arpp19
miR-484	pp	Mtmr4
miR-484	pp	Ccar1
miR-484	pp	Dgcr2
miR-484	pp	Tax1bp1
miR-484	pp	Ctsl
miR-484	pp	Actn1
miR-484	pp	Canx
miR-484	pp	Id2
miR-484	pp	Erbb3
miR-484	pp	Zdhhc4
miR-484	pp	Prpf6
miR-484	pp	Hist1h2bc
miR-484	pp	Dync1h1
miR-484	pp	Ppp1r12c
miR-484	pp	Prep
miR-484	pp	Abca1
miR-484	pp	Igf1
miR-484	pp	2610507B11Rik
miR-484	pp	Nmt1
miR-484	pp	Tnfaip2
miR-484	pp	Ddit4
miR-484	pp	Psap
miR-484	pp	Eral1
miR-484	pp	Kdm6b
miR-484	pp	Zfp36l1
miR-484	pp	Lnx2
miR-484	pp	Gstz1
miR-484	pp	Apol7a
miR-484	pp	Smoc1
miR-484	pp	Golga2
miR-484	pp	Fads1
miR-484	pp	Acly
miR-484	pp	Fam134b
miR-484	pp	Dcaf8
miR-484	pp	B4galt1
miR-484	pp	Smarcc2
miR-484	pp	Gm6768
miR-484	pp	Bcl2l11
miR-484	pp	Rgn
miR-484	pp	Deptor
miR-484	pp	Helz2
miR-484	pp	Sec16b
miR-484	pp	Slk
miR-484	pp	Trak2
miR-484	pp	Lpgat1
miR-484	pp	Il6ra
miR-484	pp	Fasn
miR-484	pp	Dock9
miR-484	pp	Zeb2
miR-484	pp	Slc25a25
miR-484	pp	Flnb
miR-484	pp	Etf1
miR-484	pp	Tef
miR-484	pp	Cmtr1
miR-484	pp	Syvn1
miR-484	pp	Scamp1
miR-484	pp	Oxsm
miR-484	pp	Phyh
miR-484	pp	Sdhaf2
miR-484	pp	1300002K09Rik
miR-484	pp	Tapbp
miR-484	pp	Tbc1d5
miR-484	pp	Prrc2a
miR-484	pp	Mcfd2
miR-484	pp	Birc6
miR-484	pp	Cep97
miR-484	pp	Sf1
miR-484	pp	Ppa2
miR-484	pp	Hsp90ab1
miR-484	pp	Map3k8
miR-484	pp	Cyp4f14
miR-484	pp	Mapk8ip3
miR-484	pp	Coq10b
miR-484	pp	Trim23
miR-484	pp	Hcls1
miR-484	pp	Tuba4a
miR-484	pp	Gfm2
miR-484	pp	Tmem176a
miR-484	pp	Svil
miR-484	pp	Ttc39c
miR-484	pp	Acox2
miR-484	pp	Crebbp
miR-484	pp	Ssfa2
miR-484	pp	Tnks2
miR-484	pp	Agxt
miR-484	pp	Dctn2
miR-484	pp	Bmp1
miR-484	pp	Fxr1
miR-484	pp	Csrp2bp
miR-484	pp	Lrba
miR-484	pp	Pck1
miR-484	pp	Gfra1
miR-484	pp	Atg4b
miR-484	pp	Fcna
miR-484	pp	Sf3b1
miR-484	pp	Nudt3
miR-484	pp	Dnajc1
miR-484	pp	Ehhadh
miR-484	pp	Idh1
miR-484	pp	Apool
miR-484	pp	Gbf1
miR-484	pp	Elk4
miR-484	pp	Serpinc1
miR-484	pp	Dram2
miR-484	pp	Cd151
miR-484	pp	Sf3b2
miR-484	pp	Fn1
miR-484	pp	Plec
miR-484	pp	Gnas
miR-484	pp	Dhrs4
miR-484	pp	Sqle
miR-484	pp	Ivd
miR-484	pp	Ptpra
miR-484	pp	Mmp19
miR-484	pp	Pigr
miR-484	pp	Tmbim6
miR-484	pp	Proc
miR-484	pp	Rtn3
miR-484	pp	Cby1
miR-484	pp	Son
miR-484	pp	Nr5a2
miR-484	pp	Aco2
miR-484	pp	Rcl1
miR-484	pp	Vim
miR-484	pp	Ccrn4l
miR-484	pp	Huwe1
miR-484	pp	Serp1
miR-484	pp	Sec23b
miR-484	pp	Hc
miR-484	pp	Gpcpd1
miR-484	pp	Gigyf1
miR-484	pp	Klkb1
miR-484	pp	Crtc3
miR-484	pp	Plk3
miR-484	pp	Neo1
miR-484	pp	Gadd45a
miR-484	pp	Myrf
miR-484	pp	Zhx3
miR-484	pp	Ap2b1
miR-484	pp	Rab43
miR-484	pp	Zyg11b
miR-484	pp	Cep85
miR-484	pp	Trappc4
miR-484	pp	H6pd
miR-484	pp	Cyld
miR-484	pp	Rpa2
miR-484	pp	Nme1
miR-484	pp	Cyb5b
miR-484	pp	Larp1
miR-484	pp	Erp29
miR-484	pp	Ptms
miR-484	pp	Elf2
miR-484	pp	Arl6ip1
miR-484	pp	Agpat6
miR-484	pp	Fbxo45
miR-484	pp	Dennd5b
miR-484	pp	Cdc25a
miR-484	pp	1700017B05Rik
miR-484	pp	Gtf3c4
miR-484	pp	Nsun4
miR-484	pp	2310022B05Rik
miR-484	pp	1300017J02Rik
miR-484	pp	Ldlrap1
miR-484	pp	Prkab1
miR-484	pp	Tsc22d3
miR-484	pp	Itpr2
miR-484	pp	Paqr7
miR-484	pp	Vat1
miR-484	pp	Dhcr24
miR-484	pp	Jak1
miR-484	pp	Colgalt1
miR-484	pp	Slc46a3
miR-484	pp	Spg20
miR-484	pp	2700049A03Rik
miR-484	pp	Ces1f
miR-484	pp	Tenc1
miR-484	pp	Ctbp2
miR-484	pp	Ttc7
miR-484	pp	Ash2l
miR-484	pp	Usp10
miR-484	pp	Nop14
miR-484	pp	Hyou1
miR-484	pp	Rtkn
miR-484	pp	Naa30
miR-484	pp	Fndc3a
miR-484	pp	Tiparp
miR-484	pp	Cyp3a13
miR-484	pp	Frmd4b
miR-484	pp	Vps4a
miR-484	pp	Dnajc13
miR-484	pp	Dpyd
miR-484	pp	Lss
miR-484	pp	Lrig1
miR-484	pp	Aplp2
miR-484	pp	Ube4b
miR-484	pp	Cox8a
miR-484	pp	Slc27a5
miR-484	pp	Lpp
miR-484	pp	Ces2g
miR-484	pp	Aass
miR-484	pp	Klf3
miR-484	pp	Cebpa
miR-484	pp	Lrrc58
miR-484	pp	Cdo1
miR-484	pp	Mga
miR-484	pp	Apoa4
miR-484	pp	Lamp1
miR-484	pp	Mbl1
miR-484	pp	Gclc
miR-484	pp	Ptprf
miR-484	pp	Plekhm1
miR-484	pp	Pcsk6
miR-484	pp	Zyx
miR-484	pp	Agt
miR-484	pp	Xkr6
miR-484	pp	Grn
miR-484	pp	Usp4
miR-484	pp	Fdx1
miR-484	pp	Gnb1
miR-484	pp	Scarb2
miR-484	pp	Anapc5
miR-484	pp	Clic4
miR-484	pp	Tspan12
miR-484	pp	Zkscan1
miR-484	pp	Dock6
miR-484	pp	Tob1
miR-484	pp	Ulk1
miR-484	pp	Smcr8
miR-484	pp	Emc6
miR-484	pp	Tbc1d13
miR-484	pp	Chd8
miR-484	pp	Pi4kb
miR-484	pp	Scarb1
miR-484	pp	Sec24c
miR-484	pp	Tmem214
miR-484	pp	Pitpnc1
miR-484	pp	Ssh1
miR-484	pp	Sacs
miR-484	pp	D10Jhu81e
miR-484	pp	2900026A02Rik
miR-484	pp	Pigs
miR-484	pp	Mcl1
miR-484	pp	Mybbp1a
miR-484	pp	Adra1b
miR-484	pp	Szrd1
miR-484	pp	Trp53inp2
miR-484	pp	Aff4
miR-484	pp	Tor1aip2
miR-484	pp	Nufip2
miR-484	pp	Atg2b
miR-484	pp	Mat2b
miR-484	pp	Cyp3a11
miR-484	pp	Fn3krp
miR-484	pp	Pik3r1
miR-484	pp	Rhou
miR-484	pp	Dsp
miR-484	pp	Slc19a2
miR-484	pp	Rnh1
miR-484	pp	Lgals8
miR-484	pp	Hiatl1
miR-484	pp	Alkbh4
miR-484	pp	Fzd5
miR-484	pp	Tead1
miR-484	pp	Tlcd2
miR-484	pp	Rnf123
miR-484	pp	Sptan1
miR-484	pp	Wbp1
miR-484	pp	S100pbp
miR-484	pp	Phldb1
miR-484	pp	Nod1
miR-484	pp	Hnrnpm
miR-484	pp	Eif4g1
miR-484	pp	Lrp1
miR-484	pp	Pcnxl2
miR-484	pp	Jarid2
miR-484	pp	Suv39h1
miR-484	pp	Dag1
miR-484	pp	Mtus1
miR-484	pp	Nfil3
miR-484	pp	Tnrc6b
miR-484	pp	Tnrc6b
miR-484	pp	Slc35c1
miR-484	pp	Daglb
miR-484	pp	Dhx29
miR-484	pp	Zfp800
miR-484	pp	Saa4
miR-484	pp	Plagl2
miR-484	pp	Tmem11
miR-484	pp	Rabggtb
miR-484	pp	Uba2
miR-484	pp	Ncapd2
miR-484	pp	Mllt6
miR-484	pp	Baat
miR-484	pp	R3hdm1
miR-484	pp	Phlda3
miR-484	pp	Fam25c
miR-484	pp	Pbrm1
miR-484	pp	C1s1
miR-484	pp	Hopx
miR-484	pp	Gpr116
miR-484	pp	Tsku
miR-484	pp	Scaf1
miR-484	pp	Aes
miR-484	pp	Gpr146
miR-484	pp	Grsf1
miR-484	pp	Zfp36
miR-484	pp	Foxk2
miR-484	pp	Serpina3k
miR-484	pp	Mlxip
miR-484	pp	Rdh7
miR-484	pp	Gm5424
miR-484	pp	Per2
miR-484	pp	Tubb2a
miR-484	pp	Lonrf1
miR-484	pp	Klhl5
miR-484	pp	Ghitm
miR-484	pp	Fndc3b
miR-484	pp	Akr1d1
miR-484	pp	Pak1ip1
miR-484	pp	Gm5422
miR-484	pp	Fto
miR-484	pp	Ythdf2
miR-484	pp	Atxn7l3
miR-132-3p	pp	Hmbox1
miR-132-3p	pp	Dazap2
miR-132-3p	pp	Frs2
miR-132-3p	pp	Fbxl20
miR-132-3p	pp	Fbxw11
miR-132-3p	pp	Dnmt3a
miR-132-3p	pp	Hn1
miR-132-3p	pp	Actr2
miR-132-3p	pp	Crk
miR-132-3p	pp	Gnai3
miR-132-3p	pp	Arid5b
miR-132-3p	pp	Igf2bp1
miR-132-3p	pp	Rasa1
miR-132-3p	pp	Lcp2
miR-132-3p	pp	Fam114a2
miR-132-3p	pp	Vmp1
miR-132-3p	pp	Hus1
miR-132-3p	pp	Sp1
miR-132-3p	pp	Vdac2
miR-132-3p	pp	Mthfd2
miR-132-3p	pp	Cyp51
miR-132-3p	pp	Ddx5
miR-132-3p	pp	Hip1r
miR-132-3p	pp	H3f3b
miR-132-3p	pp	Stat3
miR-132-3p	pp	Trim35
miR-132-3p	pp	Cs
miR-132-3p	pp	Pank3
miR-132-3p	pp	Cd164
miR-132-3p	pp	Trip11
miR-132-3p	pp	Lbr
miR-132-3p	pp	Rdh14
miR-132-3p	pp	Atp2b1
miR-132-3p	pp	Sdc4
miR-132-3p	pp	Snrpd3
miR-132-3p	pp	Aldh3a2
miR-132-3p	pp	Tnpo1
miR-132-3p	pp	Fnbp4
miR-132-3p	pp	Stambp
miR-132-3p	pp	Klf6
miR-132-3p	pp	F2rl1
miR-132-3p	pp	Sucla2
miR-132-3p	pp	Vps54
miR-132-3p	pp	H2afy
miR-132-3p	pp	Ikzf4
miR-132-3p	pp	Ccnd2
miR-132-3p	pp	Plekha3
miR-132-3p	pp	Wdr1
miR-132-3p	pp	Luc7l3
miR-132-3p	pp	Nr2c2
miR-132-3p	pp	Tnfrsf13b
miR-132-3p	pp	Cdk17
miR-132-3p	pp	Paxip1
miR-132-3p	pp	Stat5b
miR-132-3p	pp	Sel1l
miR-132-3p	pp	Anp32e
miR-132-3p	pp	Homer1
miR-132-3p	pp	E2f3
miR-132-3p	pp	Vrk3
miR-132-3p	pp	Itk
miR-132-3p	pp	Per1
miR-132-3p	pp	Celf2
miR-132-3p	pp	Eif4g2
miR-132-3p	pp	Il16
miR-132-3p	pp	Zfp207
miR-132-3p	pp	Il12rb2
miR-132-3p	pp	Il6st
miR-132-3p	pp	Erbb2ip
miR-132-3p	pp	Sptbn1
miR-132-3p	pp	Akt1s1
miR-132-3p	pp	Hif1a
miR-132-3p	pp	Smad5
miR-132-3p	pp	Ube2d1
miR-132-3p	pp	Celf1
miR-132-3p	pp	Ncoa2
miR-132-3p	pp	Rmnd5a
miR-132-3p	pp	Trim28
miR-132-3p	pp	Gata3
miR-132-3p	pp	Sypl
miR-132-3p	pp	Fbxo11
miR-132-3p	pp	Rev3l
miR-132-3p	pp	Slc4a7
miR-132-3p	pp	Serinc3
miR-132-3p	pp	Wdr37
miR-132-3p	pp	Sri
miR-132-3p	pp	Fbxl3
miR-132-3p	pp	Hspa4
miR-132-3p	pp	Kmt2a
miR-132-3p	pp	Osbpl8
miR-132-3p	pp	Ero1
miR-132-3p	pp	Map3k1
miR-132-3p	pp	Ctnnb1
miR-132-3p	pp	Insr
miR-132-3p	pp	Taok1
miR-132-3p	pp	Oxa1l
miR-132-3p	pp	Cox5a
miR-132-3p	pp	Pdia6
miR-132-3p	pp	Nbr1
miR-132-3p	pp	Plek
miR-132-3p	pp	Lrrfip1
miR-132-3p	pp	Hbegf
miR-132-3p	pp	Brwd1
miR-132-3p	pp	Snrpb
miR-132-3p	pp	Sos1
miR-132-3p	pp	Chd1
miR-132-3p	pp	Lnpep
miR-132-3p	pp	Tmem2
miR-132-3p	pp	Slk
miR-132-3p	pp	Zhx1
miR-132-3p	pp	Mtfr1
miR-132-3p	pp	Capn2
miR-132-3p	pp	Nras
miR-132-3p	pp	Map3k12
miR-132-3p	pp	Rnf19a
miR-132-3p	pp	Slc38a2
miR-132-3p	pp	Pdia3
miR-132-3p	pp	Smad4
miR-132-3p	pp	Man2a1
miR-132-3p	pp	Tfg
miR-132-3p	pp	Arl14ep
miR-132-3p	pp	Mybl1
miR-132-3p	pp	Rab14
miR-132-3p	pp	Stat1
miR-132-3p	pp	Cblb
miR-132-3p	pp	Nr4a2
miR-132-3p	pp	Polr2d
miR-132-3p	pp	Sephs1
miR-132-3p	pp	Abi2
miR-132-3p	pp	Desi2
miR-132-3p	pp	Wac
miR-132-3p	pp	Bbx
miR-132-3p	pp	Sept2
miR-132-3p	pp	Ppp1r7
miR-132-3p	pp	Rbms1
miR-132-3p	pp	Bcl2l11
miR-132-3p	pp	Rasgrp1
miR-132-3p	pp	Anapc11
miR-132-3p	pp	Il21
miR-132-3p	pp	Scd2
miR-132-3p	pp	Tnks2
miR-132-3p	pp	Atg16l1
miR-132-3p	pp	Fam107b
miR-132-3p	pp	Zfp871
miR-132-3p	pp	Mgea5
miR-132-3p	pp	Pdpk1
miR-132-3p	pp	Dhx36
miR-132-3p	pp	Dcp2
miR-132-3p	pp	Satb1
miR-132-3p	pp	Chac1
miR-132-3p	pp	Trp53bp2
miR-132-3p	pp	Rqcd1
miR-132-3p	pp	Sike1
miR-132-3p	pp	Lmnb1
miR-132-3p	pp	Rnf138
miR-132-3p	pp	Mbnl1
miR-132-3p	pp	Xrn2
miR-132-3p	pp	Pim1
miR-132-3p	pp	Myh9
miR-132-3p	pp	Shisa5
miR-132-3p	pp	E2f1
miR-132-3p	pp	Cct8
miR-132-3p	pp	Brwd1
miR-132-3p	pp	Raph1
miR-132-3p	pp	Pdcd4
miR-132-3p	pp	Ralbp1
miR-132-3p	pp	Csnk1a1
miR-132-3p	pp	Nfya
miR-132-3p	pp	Ptprc
miR-132-3p	pp	Brd3
miR-132-3p	pp	Uhmk1
miR-132-3p	pp	Pmaip1
miR-132-3p	pp	Lcor
miR-132-3p	pp	Stam
miR-132-3p	pp	Dram2
miR-132-3p	pp	Pcgf5
miR-132-3p	pp	Rassf2
miR-132-3p	pp	Csnk1d
miR-132-3p	pp	Lactb2
miR-132-3p	pp	Nr3c1
miR-132-3p	pp	Synj1
miR-132-3p	pp	Pros1
miR-132-3p	pp	Etf1
miR-132-3p	pp	Usp33
miR-132-3p	pp	Alcam
miR-132-3p	pp	Son
miR-132-3p	pp	Fbxo3
miR-132-3p	pp	Casp6
miR-132-3p	pp	Tle4
miR-132-3p	pp	Cep97
miR-132-3p	pp	Itga6
miR-132-3p	pp	Cd28
miR-132-3p	pp	Parp3
miR-132-3p	pp	Inpp4a
miR-132-3p	pp	Tomm70a
miR-132-3p	pp	Nek7
miR-132-3p	pp	Mycbp2
miR-132-3p	pp	Setd5
miR-132-3p	pp	Ctdspl2
miR-132-3p	pp	Arid2
miR-132-3p	pp	Zswim6
miR-132-3p	pp	Gnb1
miR-132-3p	pp	Aebp2
miR-132-3p	pp	Etnk1
miR-132-3p	pp	Anp32a
miR-132-3p	pp	Ago3
miR-132-3p	pp	Dusp11
miR-132-3p	pp	Vps29
miR-132-3p	pp	Adipor2
miR-132-3p	pp	Fem1c
miR-132-3p	pp	Fam214a
miR-132-3p	pp	Fbxw7
miR-132-3p	pp	Srgap3
miR-132-3p	pp	Smarca5
miR-132-3p	pp	Dyrk2
miR-132-3p	pp	Bmp2k
miR-132-3p	pp	Avl9
miR-132-3p	pp	Iqgap1
miR-132-3p	pp	Glcci1
miR-132-3p	pp	Zfp395
miR-132-3p	pp	Cnot6l
miR-132-3p	pp	Gigyf1
miR-132-3p	pp	Pik3ip1
miR-132-3p	pp	Psip1
miR-132-3p	pp	N4bp2l2
miR-132-3p	pp	Ndufc2
miR-132-3p	pp	Trp53inp1
miR-132-3p	pp	Nck1
miR-132-3p	pp	Pcgf3
miR-132-3p	pp	Macf1
miR-132-3p	pp	Elovl5
miR-132-3p	pp	Vhl
miR-132-3p	pp	Rnf6
miR-132-3p	pp	Fem1b
miR-132-3p	pp	Nsmaf
miR-132-3p	pp	Zdhhc21
miR-132-3p	pp	Necap1
miR-132-3p	pp	Pxk
miR-132-3p	pp	Edem1
miR-132-3p	pp	Cnot7
miR-132-3p	pp	Ccng2
miR-132-3p	pp	Pum1
miR-132-3p	pp	Ptpn12
miR-132-3p	pp	Asah1
miR-132-3p	pp	Rbm6
miR-132-3p	pp	Ankrd49
miR-132-3p	pp	Atp1b3
miR-132-3p	pp	Gbp2
miR-132-3p	pp	Mki67
miR-132-3p	pp	A630007B06Rik
miR-132-3p	pp	Foxj3
miR-132-3p	pp	Psma1
miR-132-3p	pp	Tgfbr2
miR-132-3p	pp	Larp4b
miR-132-3p	pp	Nol9
miR-132-3p	pp	Tmx4
miR-132-3p	pp	Ist1
miR-132-3p	pp	Eif4g3
miR-132-3p	pp	Fam219b
miR-132-3p	pp	Nr4a3
miR-132-3p	pp	Atr
miR-132-3p	pp	Gtf2e2
miR-132-3p	pp	Slc25a36
miR-132-3p	pp	Aebp2
miR-132-3p	pp	G3bp2
miR-132-3p	pp	Eml4
miR-132-3p	pp	Rad52
miR-132-3p	pp	Fndc3a
miR-132-3p	pp	Tiparp
miR-132-3p	pp	Dusp5
miR-132-3p	pp	Map3k7
miR-132-3p	pp	Ets1
miR-132-3p	pp	Disp1
miR-132-3p	pp	Tmem127
miR-132-3p	pp	Tmem30a
miR-132-3p	pp	Golt1b
miR-132-3p	pp	Zbtb7a
miR-132-3p	pp	Capzb
miR-132-3p	pp	Hivep3
miR-132-3p	pp	Kdm5a
miR-132-3p	pp	Rdx
miR-132-3p	pp	Mtf2
miR-132-3p	pp	Trappc8
miR-132-3p	pp	Adcy7
miR-132-3p	pp	Zcchc8
miR-132-3p	pp	Actb
miR-132-3p	pp	Psma4
miR-132-3p	pp	Bhlhe41
miR-132-3p	pp	Ccne2
miR-132-3p	pp	Dhx15
miR-132-3p	pp	Foxp1
miR-132-3p	pp	Cct2
miR-132-3p	pp	Pde4b
miR-132-3p	pp	Zkscan1
miR-132-3p	pp	Tnfrsf9
miR-132-3p	pp	D15Ertd621e
miR-132-3p	pp	Mex3c
miR-132-3p	pp	Rad54l2
miR-132-3p	pp	Spry1
miR-132-3p	pp	Sec24a
miR-132-3p	pp	Elf1
miR-132-3p	pp	Upf2
miR-132-3p	pp	Melk
miR-132-3p	pp	Otud7b
miR-132-3p	pp	Rap2b
miR-132-3p	pp	Enc1
miR-132-3p	pp	Fam120a
miR-132-3p	pp	Mob1a
miR-132-3p	pp	Ss18
miR-132-3p	pp	Hnrnpu
miR-132-3p	pp	Atxn1
miR-132-3p	pp	Mat2b
miR-132-3p	pp	Tmem64
miR-132-3p	pp	Stk35
miR-132-3p	pp	1190002N15Rik
miR-132-3p	pp	Stim2
miR-132-3p	pp	Jarid2
miR-132-3p	pp	BC030336
miR-132-3p	pp	Ago2
miR-132-3p	pp	G2e3
miR-132-3p	pp	Zc3h12d
miR-132-3p	pp	Wapal
miR-132-3p	pp	Zbtb38
miR-132-3p	pp	Cited2
miR-132-3p	pp	2310057M21Rik
miR-132-3p	pp	Ankib1
miR-132-3p	pp	Golga4
miR-132-3p	pp	Kdm7a
miR-132-3p	pp	Tnfsf10
miR-132-3p	pp	Gnpnat1
miR-132-3p	pp	Tardbp
miR-132-3p	pp	Sipa1l1
miR-132-3p	pp	Rab8b
miR-132-3p	pp	Fnip1
miR-132-3p	pp	Mfsd9
miR-132-3p	pp	Kdm5b
miR-132-3p	pp	Alkbh5
miR-132-3p	pp	Otud4
miR-132-3p	pp	Ttc39b
miR-132-3p	pp	Emc6
miR-132-3p	pp	Kmt2c
miR-132-3p	pp	B630005N14Rik
miR-132-3p	pp	Ago1
miR-132-3p	pp	Fam178a
miR-132-3p	pp	Haus6
miR-132-3p	pp	Selk
miR-132-3p	pp	Yod1
miR-132-3p	pp	Serpinb9
miR-132-3p	pp	Tet2
miR-132-3p	pp	Ccdc50
miR-132-3p	pp	Cxcr4
miR-132-3p	pp	Rpf2
miR-132-3p	pp	Slc7a5
miR-132-3p	pp	Nufip2
miR-132-3p	pp	Cab39
miR-132-3p	pp	Polr2j
miR-132-3p	pp	Arhgef11
miR-132-3p	pp	Elmsan1
miR-132-3p	pp	Kat7
miR-132-3p	pp	Phc3
miR-132-3p	pp	Tgif1
miR-132-3p	pp	Jmjd1c
miR-132-3p	pp	Baz2a
miR-132-3p	pp	Zfp532
miR-132-3p	pp	Hectd1
miR-132-3p	pp	Cpeb2
miR-132-3p	pp	D030056L22Rik
miR-132-3p	pp	Egr2
miR-132-3p	pp	Dido1
miR-132-3p	pp	Dag1
miR-132-3p	pp	Tmem156
miR-132-3p	pp	Naa30
miR-132-3p	pp	Lsm8
miR-132-3p	pp	Zfp281
miR-132-3p	pp	Ppp2r4
miR-132-3p	pp	March6
miR-132-3p	pp	Ino80d
miR-132-3p	pp	Fam208a
miR-132-3p	pp	Cd53
miR-132-3p	pp	Sde2
miR-132-3p	pp	Bclaf1
miR-132-3p	pp	Ckap5
miR-132-3p	pp	Fam76b
miR-132-3p	pp	Paip2
miR-132-3p	pp	Dusp10
miR-132-3p	pp	Ubr5
miR-132-3p	pp	Ibtk
miR-132-3p	pp	Wnk1
miR-132-3p	pp	Ralgps1
miR-132-3p	pp	Rnf38
miR-132-3p	pp	4932438A13Rik
miR-132-3p	pp	Cltc
miR-132-3p	pp	Psme4
miR-132-3p	pp	Ythdf3
miR-132-3p	pp	Ep300
miR-132-3p	pp	Calu
miR-132-3p	pp	Nacc2
miR-132-3p	pp	Zbed5
miR-132-3p	pp	Shh
miR-132-3p	pp	Mycbp2
miR-132-3p	pp	Zbtb20
miR-132-3p	pp	Sox5
miR-132-3p	pp	Cacng2
miR-132-3p	pp	Usp9x
miR-132-3p	pp	Cc2d1b
miR-132-3p	pp	Setd5
miR-132-3p	pp	Sall1
miR-132-3p	pp	Tjap1
miR-132-3p	pp	Daam1
miR-132-3p	pp	Rybp
miR-132-3p	pp	Dpysl3
miR-132-3p	pp	Rbm26
miR-132-3p	pp	Lipm
miR-132-3p	pp	Gdf5
miR-132-3p	pp	C130026L21Rik
miR-132-3p	pp	Nova1
miR-132-3p	pp	Cbll1
miR-132-3p	pp	Tbc1d30
miR-132-3p	pp	Csde1
miR-132-3p	pp	Pde7b
miR-132-3p	pp	Sema4g
miR-132-3p	pp	Rgs7bp
miR-132-3p	pp	Ube2d2a
miR-132-3p	pp	Rras2
miR-132-3p	pp	Foxo3
miR-132-3p	pp	Pdp2
miR-132-3p	pp	2310022A10Rik
miR-132-3p	pp	Fkbp2
miR-132-3p	pp	Dazap2
miR-132-3p	pp	Dusp9
miR-132-3p	pp	Fbxo21
miR-132-3p	pp	Pom121
miR-132-3p	pp	Zfc3h1
miR-132-3p	pp	Pcdh10
miR-132-3p	pp	Lin28b
miR-132-3p	pp	Btc
miR-132-3p	pp	Foxp2
miR-132-3p	pp	Pwwp2a
miR-132-3p	pp	Sema6a
miR-132-3p	pp	Gpd2
miR-132-3p	pp	Ccdc71l
miR-132-3p	pp	Mapk1
miR-132-3p	pp	Nrep
miR-132-3p	pp	Pramel5
miR-132-3p	pp	Runx1t1
miR-132-3p	pp	Edar
miR-132-3p	pp	Emr4
miR-132-3p	pp	Sepsecs
miR-132-3p	pp	Zfyve1
miR-132-3p	pp	Ntng1
miR-132-3p	pp	Mia3
miR-132-3p	pp	Sppl3
miR-132-3p	pp	Prickle2
miR-132-3p	pp	Pramel4
miR-132-3p	pp	Hmga2
miR-132-3p	pp	Wt1
miR-132-3p	pp	Nfib
miR-132-3p	pp	Kdm5c
miR-132-3p	pp	Ssh2
miR-132-3p	pp	Rasgrp3
miR-132-3p	pp	Cpsf6
miR-132-3p	pp	Dok4
miR-132-3p	pp	Cox6c
miR-132-3p	pp	Arhgef10
miR-132-3p	pp	Gm13102
miR-132-3p	pp	Phka1
miR-132-3p	pp	Xlr5b
miR-132-3p	pp	Arid2
miR-132-3p	pp	Xlr5c
miR-132-3p	pp	Gltscr1l
miR-132-3p	pp	Xlr5a
miR-132-3p	pp	Pnn
miR-132-3p	pp	Vapa
miR-132-3p	pp	Slc6a1
miR-132-3p	pp	Kcnk2
miR-132-3p	pp	Hic2
miR-132-3p	pp	Mex3a
miR-132-3p	pp	Gmfb
miR-132-3p	pp	Sirt1
miR-132-3p	pp	Nckap5
miR-132-3p	pp	Dach1
miR-132-3p	pp	Zfp474
miR-132-3p	pp	Sltm
miR-132-3p	pp	2010300C02Rik
miR-132-3p	pp	Zcchc14
miR-132-3p	pp	Ptbp2
miR-132-3p	pp	Emc1
miR-132-3p	pp	Cnot10
miR-132-3p	pp	Elavl4
miR-132-3p	pp	Cbfa2t2
miR-132-3p	pp	Itgb8
miR-132-3p	pp	Stx16
miR-132-3p	pp	Kcna6
miR-132-3p	pp	Clmn
miR-132-3p	pp	Mef2a
miR-132-3p	pp	Foxa1
miR-132-3p	pp	Zcchc11
miR-132-3p	pp	Ucp2
miR-132-3p	pp	Papola
miR-132-3p	pp	Rorb
miR-132-3p	pp	Gm15097
miR-132-3p	pp	Ube2d3
miR-132-3p	pp	Tmem151b
miR-132-3p	pp	Pus3
miR-132-3p	pp	Cntln
miR-132-3p	pp	Ly75
miR-132-3p	pp	Arhgef40
miR-132-3p	pp	Pax7
miR-132-3p	pp	Dennd1b
miR-132-3p	pp	Btnl9
miR-132-3p	pp	Gm15091
miR-132-3p	pp	Twistnb
miR-132-3p	pp	Exoc5
miR-132-3p	pp	Cldn1
miR-132-3p	pp	Cldn10
miR-132-3p	pp	Lsm11
miR-132-3p	pp	Arhgap32
miR-132-3p	pp	Zfp451
miR-132-3p	pp	Cnih1
miR-132-3p	pp	Vasn
miR-132-3p	pp	Gm15127
miR-132-3p	pp	Rb1
miR-132-3p	pp	Prps1
miR-132-3p	pp	Casd1
miR-132-3p	pp	Amfr
miR-132-3p	pp	Elf1
miR-132-3p	pp	Mettl20
miR-132-3p	pp	Amd1
miR-132-3p	pp	9930021J03Rik
miR-132-3p	pp	Zfp536
miR-132-3p	pp	Gm12169
miR-132-3p	pp	Cfl2
miR-132-3p	pp	Scaper
miR-132-3p	pp	Tln2
miR-132-3p	pp	Hao1
miR-132-3p	pp	C530008M17Rik
miR-132-3p	pp	Pigs
miR-132-3p	pp	Six4
miR-132-3p	pp	Adamts6
miR-132-3p	pp	Aig1
miR-132-3p	pp	Azin1
miR-132-3p	pp	Zbtb18
