# Supplementary material for: Rpph1 Upregulates CDC42 Expression and Promotes Hippocampal Neuron Dendritic Spine Formation by Competing with miR-330-5p
Source: Front Mol Neurosci. 2017 Feb 7;10:27. doi: 10.3389/fnmol.2017.00027 (PMC5293807; doi:10.3389/fnmol.2017.00027)
Supplement: Table S5 — AD related gene pool. [file Table_5.XLS]

## Sheet: AD related gene in network
AD related genes in ceRNA network
PSEN2
LRP1
CTSD
ACHE
VLDLR
BDNF
INSR
CASP6
HECTD2
MAPK1
MAP2
TARDBP
GRN
APLP2
CAPN2
PPP2R4
FGFR3
GNAQ
CREB1
ERBB3
PPP3R1
ITPR2
GRIA1
GADD45A
NR4A2
MEF2A
ITIH4
CS
PTPN1
RALGPS2
BCL2L2
PHYH
CDH2
NDUFB2
SDHA
COX6C
COX8A
TMED9
CHP1
ATP5F1
BCL2
SEPHS1
SIRT1
PTPRC
HMOX2
GRB2
CREBBP
EP300
PREP
LAMP1
CXCL1
FN1
MAP2K1
UCP2
PIK3R1
NDRG2
FLNB
AGT
ITPKB
SP1
TAOK1
E2F1
GABPA
FAM134B
CACNG2
TBX1
UHMK1
SLC6A1
DSCR3
DNAJC13
MAP3K8
PTPRA
HSPD1
FAM178A
HSPA4
KLF6
CTBP2
PCGF5
GHITM
CTNNB1
JAKMIP3
ACTN4
ACTB
GSTM3
GRIA3
RTKN
SEMA4G
PDCD4
TNKS2
POR
MMS19
MKI67
RHOBTB1
CSNK1A1
FAM107B
PSAP
BTRC
ANP32A
CCAR1
SLK
SVIL
STAM
SNX3
VDAC2
UPF2
SMAD4
SPOCK2
ZMIZ1
ARHGAP21
WAPAL
EDAR
CELF2

## Sheet: AD related gene pool
AD Gene Symbol
APP
PSEN1
PSEN2
APOE
MAPT
GSK3B
LRP1
BACE1
SNCA
A2M
COL25A1
CTSD
HSD17B10
BACE2
CDK5
BCHE
SORL1
ADAM10
ACHE
IDE
CLU
SNCB
APBB1
NOS3
MME
SERPINA3
MT-ND1
NCSTN
SLC6A4
CALHM1
PICALM
CTSB
AD5
PIN1
GSK3A
CHAT
ITM2B
PSENEN
COX5A
CRH
DHCR24
VLDLR
RPS27A
PRNP
CST3
NGF
AD9
BDNF
PLD3
MT-RNR2
INSR
ACE
SYP
GSAP
GFAP
AD16
AD17
AD12
AD6
AD10
AD8
CYP46A1
MT3
MT-ND2
NGFR
RCAN1
GLUL
AD15
AD14
AD13
AD11
AD7
CD40
AGER
TOMM40
IL1A
PLAU
BIN1
APOC1
NRGN
STH
PADI2
BLMH
GAL
HFE
APLP1
APBB2
UBQLN1
CHRNA7
MPO
CSNK1A1L
CASP6
CETP
NEFM
DLST
CHRNB2
TFAM
RAB3A
PAXIP1
PRND
C1R
CH25H
GAPDHS
LRRTM3
OLR1
TPPP3
PRG1
MS
ACF
MIR206
LOC100379224
PGBD3
HECTD2
A2MP1
RPL34P11
MIR144
MIR590
C10orf25
RPL31P13
SPRNP1
CALHM3
CALHM2
C9orf72
BLID
CC2D2B
C10orf35
HLA-H
PRSS52P
ATP8A2P3
IL1B
CASP3
BPTF
TNF
MAPK1
GRIN1
CDK5R1
CAPN1
NOS1
PTGS2
GAPDH
ADAM17
UBB
DOCK3
MAOB
SQSTM1
DPYSL2
MAPK3
CASP9
UCHL1
PRKCA
HTR2A
COMT
MAP2
HRH2
COLEC12
ERBB4
NTRK2
TARDBP
VSNL1
GRIN2B
GRN
CHRM1
DBN1
PRKCZ
MARK1
HTR1A
GSTO1
PAWR
APLP2
NPEPPS
CAV3
CLSTN1
PTGS1
CSNK1D
CASP7
MAOA
NPY
DRD1
PRKCD
HMOX1
CR1
TNFRSF1A
BAD
APH1A
CAPN2
PARK7
VPS26A
NEFL
HCRT
SOD1
FOLH1
DYRK1A
DRD2
FAS
CASP8
RELN
AKT1
CHRNA4
PITRM1
PPP2R4
LDLR
PPP3CC
GRIN2C
GDNF
GAP43
CYP2D6
HTR2C
HTR6
NTF3
NRG1
PVALB
TSPO
APOD
SLC6A3
DRD4
DRD3
PRKCB
FGFR1
FGFR3
NTRK3
NTRK1
PPP3CA
GNAQ
CALML3
MAPK10
HMGCR
CDKN3
CREB1
ABCA1
C1D
ERBB3
NOS2
IL6
CP
CAT
DYT10
PDYN
GLS
GLUD1
TH
GRIA2
TPH1
RTN4
ADCYAP1
CALB2
CHGB
TTF2
SLC1A2
DLG4
NDUFV2
NDUFS4
JUN
NOTCH1
TTR
PCSK1N
GPC1
MTR
HSPG2
GSTO2
PON1
LRPAP1
MAPK8
CASP1
SERPINI1
SST
CDK1
DUSP19
PRKCQ
EPOR
TP53
FGFR2
SDHB
UQCRC1
ATP5C1
SCO1
ADRBK1
CTNNA3
GSR
NRP1
PLA2G6
MAPK8IP1
SET
NPY4R
CAMK2G
TUBA1B
ADAMTS4
RABGAP1L
AATF
SREK1IP1
APBB3
DKK1
DKK4
DKK2
DKK3
NEFH
FYN
HM13
FPR2
SOD2
CAST
KCNIP3
REG1A
EIF2AK2
MTHFR
NANOS1
LPL
FASN
PPP3R2
PPP3CB
PPP3R1
LCP1
FADD
MRX17
MRX31
ITPR2
ITPR3
ITPR1
GRIN2D
GPRIN1
MMP12
OA2
NAE1
ERN1
PLCB2
PLCB1
PLCB3
PLCB4
GRIN2A
RYR3
CYCS
ATP2A3
CALM2
CACNA1C
CASP12
CALM3
APAF1
ATF6
ATP2A1
ATP2A2
BID
CALM1
CACNA1S
CALML5
CACNA1D
CACNA1F
EIF2AK3
MEOX2
HSPA5
HRAS
LRP8
SCG2
ADPRH
PNMT
ADRB2
SCG5
HSPA8
JPH4
RBP4
GRIA1
COG2
CRAT
AMBP
PON2
SAA4
PLA2G4A
PTGDS
CXCL12
ADORA1
CD59
ALOX5
SOAT1
BAX
GOT1
OGT
GADD45A
GAD1
HRH3
FAAH
RTN4R
PARK2
RGS4
ABAT
CNR1
CNTF
GRM2
ADORA2A
CCK
NOTCH3
NOTCH4
NTS
TBP
NR4A2
SRR
SLC1A3
SNAP25
APOA4
CALB1
DBH
GBA
MTOR
TPI1
CYP2E1
PXN
MEF2A
MAPK14
NFKBIA
CTNND2
KLK6
AGTR2
CTSL
AIFM1
CTSE
INA
ITIH4
PPARA
IL2RB
IL1R2
CTRL
MSBP2
INS
RPS6KB1
GSTT1
GSTM1
GSTP1
TGFBR2
ESR2
PEBP1
OPRK1
GNB2L1
POLR2L
HNMT
MARCKS
MIF
NCKAP1
CPQ
TLR2
CRYAB
CS
P4HB
TFCP2
ADAM12
S100A9
S100B
PLA2G2A
RHOA
FLOT1
ALDH2
AKR1A1
MSRA
PLK1
CSTA
FGF1
FKBP1A
ALDH9A1
PDIA2
PTPN1
C1S
APOB
ZMPSTE24
ATF2
ASS1
CAV1
CARD16
CBS
CIB1
CFLAR
CCNA2
CCL3
STAR
NPC1
ST3GAL4
TUBB
TUBB3
STUB1
RALGPS2
RAF1
PINK1
NQO1
NTF4
SLC5A7
VDAC1
APCS
AQP1
BCL2L2
ASAH2
CDK7
CCNB1
BSG
PHYH
DLG1
EIF4E
EGR1
CDH2
DNTT
DSTN
PPP1R9B
NDUFA6
NDUFB7
NDUFB11
NDUFA2
NDUFB2
NDUFA4L2
NDUFS1
NDUFA1
NDUFB4
NDUFS6
NDUFA4
NDUFC2
NDUFC2-KCTD14
NDUFS7
NDUFA4P1
NDUFV1
NDUFS3
TPPP
NDUFV3
NDUFS8
NDUFS2
NDUFA13
NDUFA12
NDUFB5
NDUFB10
NDUFS5
NDUFB8
NDUFB9
NDUFB3
NDUFAB1
NDUFA11
NDUFB6
NDUFA3
NDUFC1
HRES1
PRKCG
PRKCH
PRKCE
LCN2
SDHA
IGF1R
COX4I2
COX5B
COX4I1
COX6A1
COX6B1
COX6B2
COX6C
COX6A2
COX7A2
COX7A1
COX7A2L
COX7B
COX7B2
NDUFA7
NDUFA5
NDUFA8
NDUFA9
NDUFA10
NDUFB1
ERBB2
COX8A
COX7C
COX8C
TMED9
MT-CYB
MT-CO1
MT-ATP6
MT-CO2
PDGFRA
PDGFRB
PRKCI
PRKD1
PRKD3
LIFR
CYC1
MT-CO3
MT-ATP8
SDHD
FGFR4
SDHC
ATP5H
ATP5B
ATP5G3
CHORDC1
CHP1
CHP2
CCNI
UQCRHL
UQCRQ
DCTN5
UQCR11
UQCR10
UQCRB
UQCRC2
UQCRFS1
UQCRH
SRC
APH1B
ATP5E
ATP5O
ATP5D
ATP5J
ATP5F1
ATP5G2
ATP5A1
ATP5G1
CALML6
EGFR
PRKACA
IAPP
APBA1
SLC18A3
IL10
TF
VEGFA
BCL2
HTR1B
PRL
ADRA2A
HTR1D
HTR3A
CNTNAP2
GRIA4
RGS10
OLIG2
GAD2
C21orf33
CALY
SLC17A7
SEPHS1
SLC17A6
NRG3
VPS35
TSNAX-DISC1
DISC1
DRD5
APBA3
MAZ
NCAM1
GAB2
IL1RN
IFNG
TKT
KIF11
PVRL2
HLA-A
IL1R1
ABCA7
MIR146A
ALB
CAMK2A
SIRT1
PHKG1
LOC643387
MAP4
MFI2
MYLK
MYOCD
NCL
PTPRU
NISCH
MAP2K6
MAP3K5
QPCT
NCF2
GALR1
GALR3
GALR2
MFGE8
PTPRC
PTS
FURIN
HSPA1A
LPA
HSF1
HRH1
HSPB6
AHSG
HSPB2
PRDX5
KLK11
PDE4A
PPP5C
LRP2
LIF
CXCR2
LOX
CTGF
PCSK2
AGRN
HLA-DRB1
PLTP
F10
FABP3
CSNK2A1
PLP1
F13A1
PCSK1
GCG
GLP1R
HMOX2
GJA1
HPRT1
HTT
ICAM5
POMGNT2
PPARG
IL11
ITGAL
IREB2
ISG15
IL6R
PPBP
CTSG
ICAM2
ITGB2
PPARD
PPIG
GRIK1
OXT
TGM1
TGM2
GSN
RECK
ADAMTS2
GPI
TCP1
OSM
ABL1
GRB2
TM2D1
OPRM1
OGDH
RAB5A
OPRD1
NR1H2
PHF1
OGG1
RABEP1
RAC1
PEMT
NEDD8
HSPB8
TNFRSF11B
GNAI1
GLO1
INTS4
GLRX
FAM215A
MTNR1A
NAIP
PDP1
PYY
NAT2
ADAMTSL1
CPA6
ADAP1
TLR3
CRHBP
CREBBP
ABCA2
RAPGEF3
RARA
CNR2
OXA1L
P2RX7
EP300
TGFB2
PLAUR
S100A12
CRHR1
RYR1
HELLS
CSF3R
HGFAC
RHOD
M6PR
MSR1
KRT1
FANCD2
PREP
LAMP1
CXCL1
LRRK2
PLD1
PLD2
MPZ
CSN1S1
PLCG1
CSTB
FN1
LBR
CXCR3
MAP1B
MAP2K1
PTN
APOC3
APEX1
CASP2
CAPN9
CASP4
CKB
CHKB
CHRM2
CFH
CCR1
CCS
CD80
CHERP
CHIT1
CFI
CHKA
SERPINF1
TRAPPC10
SHROOM3
SHBG
TACR1
STMN1
UCP2
ALOX5AP
STX1A
DCN
SV2A
TSC2
TSC1
TUBG1
SYT1
SP3
TXN
SLC11A2
SLC2A3
NUDT6
NPS
NR3C2
NR4A1
SPPL2A
SLC8A1
STAT1
TTPA
XIAP
WNT1
AZU1
ANXA6
APOC2
APPL1
VCP
APBA2
ATP7A
AQP4
CA4
CALR
BIRC3
DECR1
BLVRB
BLZF1
CBR1
CDK5R2
C4BPA
C5AR1
CCR3
CDR1
SERPINE2
PIK3R1
PIP5KL1
NRIP1
SNCAIP
SNCG
SMPD1
SMUG1
SFTPC
SLC6A2
SNAP91
YWHAQ
TYR
UBE2L3
AOC3
CES1
ELANE
EIF2S1
DIABLO
DNASE1
DLD
DNM1L
ECE1
EEF2
DNAH8
DNM3
EFS
NDRG2
RNF182
RNF146
TNFRSF21
KLK8
KIAA1191
FAM168B
GPR3
TMEFF2
HERPUD1
FLNB
SDIM1
C20orf203
TSHZ1
PIEZO1
TSHZ2
TSHZ3
BHLHB9
ASAH2B
UBXN4
ECE2
G6PD
HTR7
LEPR
AGT
HPCAL1
ITPKB
IL2RA
CTSH
THOP1
ACTC1
ACTG1
HACD1
ESR1
PKN1
PFKP
IL1RAPL2
PON3
ABCB1
GOLM1
ACTA2
TGFB1
KNG1
HHEX
CYP17A1
BECN1
CHGA
USP1
SELP
SP1
TAOK1
SORCS3
SORCS1
XDH
BOK
CACNB2
DNMBP
E2F1
CYP1A2
GABRB1
FZD3
GABPA
TPH2
NBPF1
QKI
NBPF10
GATA1
MEGF10
GABBR1
MED12
MDH1
GLS2
TNFRSF1B
PDE4B
PRODH
SCZD1
SCZD10
PPP1R1B
KLK1
KCNN1
KCNN3
SCT
FAM134B
FABP12
HMBS
PNOC
F2RL2
HINT1
GNB3
GLUD2
TNFSF14
IMPA2
PAFAH1B1
RCAN3
RCAN2
GRIK5
GPR78
TDO2
CPLX2
MLST8
SEMA3A
NQO2
NRXN1
GNAL
POU3F1
MC1R
NBPF9
NBPF20
NBPF21P
NBPF15
NBPF6
NBPF18P
NBPF8
NBPF12
NBPF22P
NBPF25P
NBPF14
NBPF13P
NBPF2P
NBPF3
NBPF7
NBPF4
RSRC1
MLC1
ERVW-1
ETM1
MOBP
MOG
CLINT1
CNP
GRM3
GRIK3
GRM1
PAX6
ADH1C
ALDH3A1
ALDH3B1
MAG
SCZD3
SCZD11
SCZD12
SCZD4
SCZD5
SCZD7
SCZD8
SCZD2
SCZD13
PRODH2
SCZD14
SCZD6
RIPPLY3
PSAT1
FEZ1
PSMG1
C21orf2
ARVCF
CIT
CHRM5
CCBL1
CCKAR
CHMP2B
CHRFAM7A
CHI3L1
CACNG2
CHN2
SIM1
SHANK3
DCR
SYN3
DDC
UPF3B
SULT4A1
SYT11
TBX1
SYN2
TAAR6
UHMK1
TSNAX
PICK1
SLC1A7
SLC18A2
SLC1A6
NPAS3
SLC6A12
SLC6A11
SOX10
DAO
DAOA
SIM2
SLC1A1
SLC1A4
SLC6A13
VRK2
ASTN2
YWHAH
ZDHHC8
XBP1
APOL4
WRB
ATN1
AVP
CACNG5
DEL22Q11.2
SLC6A1
PIGP
SLC6A9
APOL2
APOL1
DNAJC14
DSCR4
DSCR3
DSCR10
DISC2
DSCAM
DSCAML1
DLG3
DNAJC13
DGCR6
DTNBP1
PTPN13
MGMT
MXI1
METTL10
CYP26C1
GABRB2
MX1
MTRR
MTPAP
PTPRE
GART
NACA
NEDD9
NID1
NEURL1
SEC61A2
NCAPD2
FRMD6
MASTL
MAPKAPK2
MAPK12
MCM10
FRMD4A
MAP3K8
MAT1A
FUOM
MCMBP
PTPRA
MAPK13
GAS7
NDST2
MYO3A
MYOF
SEC31B
NEBL
MYPN
CYP2C18
PYROXD2
PDLIM1
MCPH1
MCM2
NFKB1
NFKB2
NET1
NHLRC2
NEUROG2
NLRP1
NLRP8
NOLC1
R3HCC1L
RNF6
SELL
HSPD1
HSPB1
HTRA1
HPS6
FAM178A
HSPA4
HSP90AA1
HTR1F
CWF19L1
KPNA2
KNDC1
FBXO18
KIAA1462
KAT6B
KAZALD1
KCNMA1
KCNK18
PRF1
PPP2R2B
KIAA1598
KIF20B
MSI1
KIF5B
KIN
KIF16B
FBP2
KLF6
KIF4A
ITGB1
PPRC1
FAM204A
KCNA2
PPP1R3C
LRRC20
KCNIP2
LTA
MSS51
LEP
LGMN
LDOC1
LDB1
KIF1BP
KIF2C
AKR1C4
PRSS1
AKR1C1
LAMC1
LGI1
GDNF-AS1
MRPL43
GHRH
HMHA1
GDF2
HLA-DRB5
PNLIP
PCNA
PNLIPRP1
HKDC1
SAMD8
SAR1A
SCD
CTCF
TMPRSS15
CTBP2
PCNX
PNLIPRP2
FAM13C
AFAP1L2
MPZL1
HIST4H4
F2
HIF1AN
PCGF5
GDF10
GDI2
GHITM
LOXL4
HPX
HPS1
MRPS16
HNRNPA1
HNRNPH3
POLG
CTNNB1
HNRNPF
IFIT1
IFIT5
HTR1E
HTR4
IFIT3
HTR3D
HTR3B
ICMT
IGF1
CUBN
IL18
IL2
IL4
IL3
IRAK2
ITIH2
PPIF
JAKMIP3
ITGA8
INPP5F
ITM2A
IRAK1
TNNC2
TNNC1
HTR2B
HTR3E
HTR3C
IDI2
IFIT2
JMJD1C
ITIH5
LRIT1
KALRN
FAM49A
ITPRIP
PPARGC1A
LIPA
ACTN4
ACTA1
RBL2
GRIN3B
PAK3
COMTD1
ACSM6
ACSL5
COL13A1
COL17A1
PANK1
THNSL1
RBM17
ACTB
GTPBP4
REEP3
GSS
GSTM3
THBS4
ADAMTS14
RPS6KA3
PAK1
ADAM8
GPHN
CNTN5
TDRD1
ACAN
TECTB
GPR158
ACO1
GNRH1
ABCC2
ABLIM1
MIR27A
RASSF4
RPP38
GRIA3
RPP30
TCF7L2
LINCR-0001
ACADSB
ACAT1
ACBD5
TCTN3
ADARB2
H2AFY2
CPN1
HABP2
TLL2
RTKN
ADGRA1
CPXM2
TM9SF3
RGR
HDAC9
HDC
CRABP1
ADD3
RUFY2
RUNX1
EXOC3L2
PKD2L1
NUMB
NUTF2
PDZD8
SEMA3C
OGDHL
RAB7A
OBFC1
NPFFR1
NLRP5
OPN4
PFKFB3
PEA15
OPTN
OLAH
OPRL1
NT5C2
NTM
SEMA4G
HPSE2
PDCD4
POLL
POLN
HSPA14
IL12A
CUEDC2
GLRX3
IL15RA
CUL2
IL6ST
GFRA1
TNKS2
IMPA1
IL4R
POR
CYP1A1
2015-03-08
TP73
MICU1
MINPP1
PZP
SEC23IP
NCOA4
CYP2C9
MYC
CYP2C8
RTKN2
TIAL1
RSU1
ADCYAP1R1
HERC4
PAX2
MMS19
EXOC6
CREM
PCBD1
CLSTN3
CLOCK
CLRN3
CNNM1
CNNM2
TCERG1L
ABI1
GPAM
TET1
ACTG2
LMOD3
ENTPD5
LIPF
GRK5
ENTPD1
P4HA1
TFRC
ADAM15
RPS3A
GRP
PACSIN3
TGFB1I1
EPC1
CRTAC1
S100G
PBLD
CROT
CRP
PLAT
PAPSS2
PARD3
MKI67
REN
RRP12
CPEB3
RET
TMEM106B
RHOBTB1
CSGALNACT2
LINC01194
FLOT2
ALDH18A1
FKBP5
MTHFD1L
FRAT1
PTGER3
MARK4
MAGI1
KPNA1
PRDX3
KIAA1033
PROX1-AS1
AKR1B1
PRKG1
LAMA1
CX3CR1
PRPF18
PDE4D
ADK
PCDH11X
HK1
PLXDC2
CSTF2T
MPP2
PCDH15
CSNK1A1
TMEM147
MPP7
PLCE1
MRC1
FAM107B
PLXNA4
TMEM254
TMEM26
MSRB2
FRA10AC1
PTEN
AKR1E2
PDE6C
PSMC1
LTF
LHPP
LDB3
PSAP
PSD
LUZP2
PSMC2
MT2A
CYB5A
LZTS2
FRMPD2
CYP19A1
MBL2
BLVRA
BLOC1S3
ATP8B4
BRCA1
AVPI1
BTRC
ZNF438
ZNF224
ZFAND4
ZFYVE27
ZNF488
ZNF365
ZNF485
ZNF239
ARHGAP22
ATAD1
ANP32A
ATE1
ARSA
CAMK1D
CAPNS1
CAV2
CHST3
CCDC7
CCNY
CDON
CHUK
CHST15
CFAP70
CHRM4
CDK5RAP2
CDK11B
CCAR1
CDC123
CD200
CHRDL1
CHRNA3
CFAP43
CFAP46
CISD1
CDC7
CENPJ
CEP55
CDKL1
SERPING1
SFXN2
ROCK1
SHISA2
SIGMAR1
SFR1
SFXN4
SGMS1
SORT1
TACR2
SUFU
SYK
SYNPO2L
DCLRE1A
STK24
SLCO2A1
SLK
ANKRD30A
TAC1
SVIL
UNC13A
STAM
SNX3
TUBB2A
TXNL1
VDAC2
NOTCH2
NKX2-3
NOC3L
GBF1
NUDT13
SELPLG
NPY1R
NODAL
RNLS
TRH
STK16
STAMBPL1
SUPV3L1
SPAG9
TYSND1
TBX3
TSPAN15
TRUB1
TUBA3D
TAPBPL
SPAG6
TACC2
TRIM8
TAOK2
SYNJ1
TBATA
UPF2
NRAP
PIK3C3
NRXN3
PHYHIPL
PIK3AP1
PI4K2A
SLC29A3
SLC25A28
OPCML
SLC39A12
SPPL2B
SPTAN1
SORBS1
ANKRD2
SLIT1
TREM2
SOAT2
SNRPA
SMAD4
SERPINA1
DAB1
SPOCK2
ANKRD22
SLC25A16
SLC27A2
SFTPA2
SFTPD
SGPL1
SLC16A12
SNX1
SLC4A1AP
VTI1A
VCL
VTN
XPNPEP1
AS3MT
ARL5B
ANXA7
ARL3
ARHGAP19
ASCC1
ARMC4
ARHGAP12
ZCCHC24
ZNF25
ZDHHC16
ZMIZ1
ZEB1
YME1L1
ZNF248
ARMC3
APBB1IP
ARHGAP21
APOA1
WDFY4
WEE1
USP54
AP3M1
ANXA11
ZSWIM8
ATG5
ATRNL1
BAG3
BEND7
ASPM
CA1
BICC1
BLNK
C10orf2
C10orf107
BTBD16
BMPR1A
BTAF1
ATXN7L1
C10orf76
CASR
CDK4
CD44
CCDC6
CCL2
C10orf10
C10orf11
C3
ANK3
PIP4K2A
SLC24A4
SMNDC1
SMC3
SMAD3
SFTPA1
SLC16A9
SLC2A1
WNT8B
XYLT2
ZNF33B
WBP1L
WDR11
VWA2
VSTM4
UNC5B
WAPAL
UBE2D1
UBA52
UBC
UGCG
DDX21
EDN3
EIF4EBP2
EDN1
DMBT1
CCSER2
DNAJC12
EDAR
ENO1
DNAJC1
EIF3A
DLG5
CDHR1
DHTKD1
CDKN2A
DNM1
DPCD
DUSP5
DHRS2
CELF2
DYDC2
DYDC1
DUSP13
ECD
DYSF
EEF1A2
DNM2
DOCK1
ENPP2
CDH23
