# Supplementary material for: Rpph1 Upregulates CDC42 Expression and Promotes Hippocampal Neuron Dendritic Spine Formation by Competing with miR-330-5p
Source: Front Mol Neurosci. 2017 Feb 7;10:27. doi: 10.3389/fnmol.2017.00027 (PMC5293807; doi:10.3389/fnmol.2017.00027)
Supplement: Table S6 — KEGG pathways. [file Table_6.XLSX]

## Sheet: Sheet1
Term	Count	Genes	PValue	FDR	List Total	Pop Hits	Pop Total	Fold Enrichment	Bonferroni	Benjamini	%
mmu04520:Adherens junction	19	ACTB, ACTN4, WASF2, CREBBP, SMAD4, ACTN1, IQGAP1, CTNNB1, ACVR1C, MAP3K7, CDC42, MAPK1, EP300, RAC1, PTPN1, WASL, SSX2IP, YES1, INSR	1.03808e-08	1.24389e-05	276	76	5738	5.19746	1.58826e-06	1.58826e-06	0.259811
mmu04910:Insulin signaling pathway	23	SREBF1, MAP2K1, BRAF, GRB2, PHKA1, HK2, PRKAB1, ELK1, FOXO1, NRAS, MAPK1, PDPK1, INPP5K, SOS1, PRKAR1A, GYS2, PTPN1, PRKACB, INSR, CRK, PIK3R1, EIF4E2, SHC4	4.85006e-07	0.00058116	276	138	5738	3.46498	7.42032e-05	3.71023e-05	0.314508
mmu04510:Focal adhesion	27	ACTB, TLN1, BRAF, MAP2K1, ACTN4, TLN2, GRB2, TNC, ELK1, ACTN1, CAPN2, FLNB, CTNNB1, MAPK1, CDC42, PDPK1, ITGA6, ITGA5, ITGB8, SOS1, BCL2, RAC1, ZYX, CRK, PIK3R1, FN1, SHC4	2.09732e-06	0.00251309	276	198	5738	2.83498	0.000320838	8.02192e-05	0.369206
mmu04722:Neurotrophin signaling pathway	21	MAP2K1, BRAF, GRB2, FOXO3, KIDINS220, YWHAE, CDC42, MAPK1, NRAS, BDNF, YWHAG, CAMK4, SOS1, MAP3K1, BCL2, RAC1, CRK, FRS2, ARHGDIA, PIK3R1, SHC4	2.90517e-06	0.00348108	276	130	5738	3.35836	0.000444393	8.88944e-05	0.28716
mmu04010:MAPK signaling pathway	31	FGF18, GRB2, PPP3R1, DUSP10, ELK1, ACVR1C, MAP3K7, CDC42, BDNF, RASGRP3, ELK4, SOS1, MAP3K1, RASGRP1, RAC1, MAP3K8, PRKACB, RASA1, BRAF, MAP2K1, TAOK1, CACNG2, FLNB, NRAS, MAPK1, RRAS2, MAPK8IP3, DUSP9, CRK, GADD45A, MAP3K12	7.65461e-06	0.00917179	276	265	5738	2.43202	0.00117047	0.000195174	0.423903
mmu04810:Regulation of actin cytoskeleton	26	GNA13, FGF18, WASF2, SSH2, ABI2, RDX, IQGAP1, CDC42, ITGB8, SOS1, RAC1, PIK3R1, FN1, ACTB, BRAF, MAP2K1, ACTN4, ACTN1, MAPK1, NRAS, ITGA6, ITGA5, CFL2, RRAS2, WASL, CRK	3.40348e-05	0.0407748	276	217	5738	2.49095	0.00519388	0.000650715	0.355531
mmu04012:ErbB signaling pathway	15	MAP2K1, BRAF, GRB2, ERBB3, STAT5B, BTC, ELK1, MAPK1, NRAS, SOS1, NCK1, HBEGF, CRK, PIK3R1, SHC4	5.5767e-05	0.0668026	276	87	5738	3.58446	0.00849628	0.000852894	0.205114
mmu04720:Long-term potentiation	12	MAPK1, NRAS, EP300, MAP2K1, CAMK4, BRAF, GNAQ, GRIA1, CREBBP, PPP3R1, PRKACB, ITPR2	0.000434165	0.519003	276	70	5738	3.56398	0.0642826	0.00473459	0.164091
mmu04360:Axon guidance	17	GNAI3, EFNB2, NTNG1, PPP3R1, L1CAM, EPHB1, CDC42, MAPK1, NRAS, SEMA6A, SEMA4G, CFL2, NCK1, RAC1, NFAT5, SRGAP3, RASA1	0.000473346	0.565718	276	131	5738	2.69792	0.0698776	0.00481763	0.232463
